# Supplementary material for: Angiogenesis-related genes may be a more important factor than matrix metalloproteinases in bronchopulmonary dysplasia development
Source: Oncotarget. 2017 Jan 18;8(12):18670–9. doi: 10.18632/oncotarget.14722 (PMC5386638; doi:10.18632/oncotarget.14722)
Supplement: Supplementary file 2 [file oncotarget-08-18670-s002.xlsx]

## Sheet: 血管相关基因之间表达的相关性分析（线性拟合相关系数）
gene Symbol	THBS1 expression 2	SEMA4A 2	NOTCH1 2	NAA15 2	S1PR1 2	TGFBI 2	ANXA3 expression	CHI3L1 expression	CEACAM1 expression	PROK2 expression	ADM expression	CYP1B1 expression	PTGS2 expression	IL8 expression	MAPK14 expression	IL1B expression	ANPEP expression	SEMA4A expression 2	C3AR1 expression	MEIS1 expression	TGFA expression	ADAM8 expression	ARHGAP24 expression	SERPINE1 expression	GPI expression	IL18 expression	EPAS1 expression	RHOB expression	RBPJ expression	NOTCH1 expression 2	EPHB4 expression	TEK expression	E2F8 expression	EREG expression	SYK expression	KLF5 expression	VEGFA expression	HIF1A expression	TNFRSF1A expression	HMOX1 expression	VAV3 expression	DICER1 expression	SLC12A6 expression	RTN4 expression	ANGPT1 expression	NCL expression	CALCRL expression	CXCR7 expression	EPHA1 expression
THBS1 expression 2	1	0.455639	0.281818	-0.153388	-0.379026	-0.115671	0.22957	0.223905	0.263195	0.303971	0.263968	0.421541	0.0315755	0.0847237	0.455932	0.0304052	0.269882	0.455639	0.217086	0.785367	0.311547	0.313303	0.346915	0.748196	0.204799	0.085908	0.433072	0.272614	0.327217	0.281818	0.174231	0.565477	0.165169	0.418936	0.52085	0.115746	0.332461	0.301844	0.362683	0.222986	0.403352	0.402833	0.303058	0.593498	0.585973	-0.463504	0.0596397	-0.303443	-0.317274
SEMA4A 2	0.455639	1	0.55044	-0.459905	-0.646479	-0.219944	0.670791	0.576657	0.663499	0.555083	0.614335	0.507061	0.168668	0.126715	0.814722	0.224434	0.686977	1	0.557949	0.167505	0.640667	0.704341	0.378198	0.264296	0.580604	0.406587	0.608034	0.599593	0.596618	0.55044	0.627648	0.276782	0.486873	0.27676	0.710884	0.540964	0.521704	0.55749	0.752548	0.495536	0.314004	0.334102	0.385833	0.56844	0.0674624	-0.729182	-0.168992	-0.567362	-0.456052
NOTCH1 2	0.281818	0.55044	1	-0.458149	-0.380059	-0.200922	0.1308	0.301832	0.239133	0.539423	0.476999	0.155836	0.418621	0.395786	0.393976	0.276845	0.588287	0.55044	0.061314	0.0554701	0.493953	0.809067	0.183079	0.154219	0.0403882	-0.111393	0.404755	0.419552	0.0823824	1	0.563719	0.133231	0.0756947	0.214406	0.455156	0.151307	0.199337	0.328047	0.714899	0.209416	0.321759	0.364983	0.570396	0.306467	-0.114094	-0.569251	-0.361994	-0.320271	-0.208182
NAA15 2	-0.153388	-0.459905	-0.458149	1	0.491752	0.136637	-0.355502	-0.321555	-0.316093	-0.302975	-0.351948	-0.138084	-0.12604	-0.103666	-0.248062	-0.158112	-0.409697	-0.459905	-0.113372	0.0577765	-0.311235	-0.521098	0.173725	-0.202319	-0.411985	-0.140648	-0.358434	-0.502461	0.0155301	-0.458149	-0.562238	-0.100154	-0.157977	-0.326638	-0.0605171	-0.353405	-0.20651	-0.0258707	-0.503824	-0.361006	0.341416	0.274738	0.123536	0.0935614	0.135481	0.4898	0.587029	0.507074	0.0682752
S1PR1 2	-0.379026	-0.646479	-0.380059	0.491752	1	0.256414	-0.618419	-0.583792	-0.532066	-0.377085	-0.376523	-0.363177	-0.162144	-0.0317553	-0.612592	-0.13674	-0.513943	-0.646479	-0.49734	-0.337456	-0.372099	-0.394876	-0.327357	-0.303454	-0.490186	-0.486669	-0.276622	-0.473011	-0.556686	-0.380059	-0.523105	-0.438784	-0.53128	-0.412643	-0.500477	-0.59029	-0.560196	-0.404165	-0.561012	-0.310947	-0.265814	-0.329113	-0.301138	-0.531751	-0.278385	0.632642	0.176208	0.634117	0.590006
TGFBI 2	-0.115671	-0.219944	-0.200922	0.136637	0.256414	1	-0.496079	-0.404446	-0.536052	-0.407284	-0.404682	0.161044	-0.231558	-0.126737	-0.455617	-0.187	-0.182249	-0.219944	-0.344327	-0.0895576	-0.354195	-0.112879	-0.189106	-0.012261	-0.19518	-0.118999	-0.33273	-0.101585	-0.305632	-0.200922	-0.244166	-0.2245	-0.425777	-0.213964	-0.10574	-0.41512	-0.22753	-0.448438	-0.14836	0.161692	-0.296719	-0.270912	-0.329202	-0.326326	-0.0900417	0.161967	0.354596	0.10344	0.321239
ANXA3 expression	0.22957	0.670791	0.1308	-0.355502	-0.618419	-0.496079	1	0.770796	0.89091	0.467856	0.485115	0.247604	0.127782	-0.000274445	0.790466	0.195493	0.42657	0.670791	0.626577	0.108581	0.560688	0.308622	0.307651	0.114147	0.740491	0.655466	0.470052	0.384662	0.700362	0.1308	0.499602	0.291758	0.693468	0.29866	0.412458	0.842359	0.642706	0.608086	0.404254	0.212996	0.21044	0.177652	0.180636	0.465336	0.162484	-0.473516	-0.206353	-0.490704	-0.538281
CHI3L1 expression	0.223905	0.576657	0.301832	-0.321555	-0.583792	-0.404446	0.770796	1	0.682951	0.335517	0.254232	0.0708437	0.319035	0.217831	0.554162	0.106228	0.454744	0.576657	0.443014	0.190642	0.372378	0.347644	0.4046	0.198222	0.63742	0.615334	0.247006	0.385966	0.53364	0.301832	0.538743	0.268467	0.634567	0.372993	0.458373	0.841784	0.737902	0.43147	0.354004	0.0215644	0.300712	0.260125	0.298408	0.480433	0.241322	-0.494851	-0.136424	-0.472266	-0.435123
CEACAM1 expression	0.263195	0.663499	0.239133	-0.316093	-0.532066	-0.536052	0.89091	0.682951	1	0.493008	0.507448	0.194069	0.0850964	0.0134167	0.804838	0.219445	0.420272	0.663499	0.587288	0.102378	0.577659	0.328924	0.317603	0.0998223	0.596965	0.494587	0.564338	0.357803	0.600103	0.239133	0.427911	0.261824	0.627939	0.244889	0.423379	0.797183	0.590492	0.702103	0.45081	0.182373	0.298734	0.276794	0.302103	0.518446	0.0975065	-0.503969	-0.243511	-0.42859	-0.487013
PROK2 expression	0.303971	0.555083	0.539423	-0.302975	-0.377085	-0.407284	0.467856	0.335517	0.493008	1	0.781529	0.312092	0.567846	0.414134	0.661161	0.505984	0.59062	0.555083	0.305804	0.136384	0.820121	0.552806	0.361487	0.102213	0.0481209	0.0340672	0.55021	0.33788	0.537005	0.539423	0.561859	0.318321	0.147602	0.27072	0.396796	0.231559	0.227934	0.594536	0.66629	0.154237	0.43021	0.449737	0.630228	0.479216	0.0211344	-0.499525	-0.261427	-0.270182	-0.373699
ADM expression	0.263968	0.614335	0.476999	-0.351948	-0.376523	-0.404682	0.485115	0.254232	0.507448	0.781529	1	0.322317	0.433127	0.345813	0.683891	0.633382	0.53659	0.614335	0.47227	0.00860419	0.751055	0.582861	0.183083	0.0786961	0.178556	0.0610288	0.611166	0.495203	0.486798	0.476999	0.477311	0.215209	0.205663	0.252133	0.363985	0.233796	0.161131	0.659523	0.659855	0.376791	0.229954	0.256682	0.395438	0.373281	-0.0869496	-0.456175	-0.329581	-0.289217	-0.358773
CYP1B1 expression	0.421541	0.507061	0.155836	-0.138084	-0.363177	0.161044	0.247604	0.0708437	0.194069	0.312092	0.322317	1	0.00235397	0.0351641	0.476055	0.140061	0.322265	0.507061	0.391828	0.240968	0.336866	0.312301	0.360742	0.207035	0.194984	0.17766	0.269955	0.316521	0.487116	0.155836	0.193647	0.343272	0.0648421	0.171749	0.42759	0.0634214	0.194019	0.254894	0.537445	0.534084	0.21157	0.273479	0.197494	0.411153	0.148587	-0.402038	0.151554	-0.230415	-0.281239
PTGS2 expression	0.0315755	0.168668	0.418621	-0.12604	-0.162144	-0.231558	0.127782	0.319035	0.0850964	0.567846	0.433127	0.00235397	1	0.771393	0.1644	0.650949	0.270556	0.168668	0.0753123	0.0436337	0.4588	0.306016	0.243166	-0.0184233	-0.172199	-0.0580196	0.201186	0.271003	0.233501	0.418621	0.368976	0.17581	-0.0216494	0.369263	0.128244	0.0970899	0.203242	0.27233	0.354262	-0.112638	0.28027	0.294921	0.457871	0.25059	-0.0116224	-0.182134	-0.153209	-0.106503	-0.233119
IL8 expression	0.0847237	0.126715	0.395786	-0.103666	-0.0317553	-0.126737	-0.000274445	0.217831	0.0134167	0.414134	0.345813	0.0351641	0.771393	1	0.0760319	0.569457	0.218771	0.126715	0.00611194	0.0464677	0.294708	0.271511	0.190636	0.00991364	-0.210185	-0.135925	0.172227	0.134871	0.0725986	0.395786	0.253156	0.0919107	-0.0538309	0.375956	0.124543	-0.0189684	0.158072	0.167556	0.315776	-0.0679521	0.253609	0.23109	0.378514	0.239783	-0.0205123	-0.0809834	-0.156011	-0.0735796	-0.13192
MAPK14 expression	0.455932	0.814722	0.393976	-0.248062	-0.612592	-0.455617	0.790466	0.554162	0.804838	0.661161	0.683891	0.476055	0.1644	0.0760319	1	0.256919	0.586072	0.814722	0.63429	0.22277	0.73328	0.532969	0.454695	0.170464	0.499294	0.404	0.59131	0.391589	0.772913	0.393976	0.478511	0.337453	0.557201	0.247192	0.660292	0.573979	0.503675	0.793922	0.633482	0.327952	0.496844	0.504943	0.524738	0.70006	0.124358	-0.593608	-0.158397	-0.461437	-0.594821
IL1B expression	0.0304052	0.224434	0.276845	-0.158112	-0.13674	-0.187	0.195493	0.106228	0.219445	0.505984	0.633382	0.140061	0.650949	0.569457	0.256919	1	0.184686	0.224434	0.262434	-0.0933329	0.405688	0.312708	0.0209931	-0.0666766	-0.0580781	-0.0731484	0.272665	0.32834	0.18764	0.276845	0.200593	0.0738268	-0.0105042	0.33251	0.0338166	0.0666436	0.0730547	0.396751	0.353164	0.120769	0.0616972	0.066581	0.19364	0.139348	-0.138888	-0.169296	-0.179057	-0.0969384	-0.203829
ANPEP expression	0.269882	0.686977	0.588287	-0.409697	-0.513943	-0.182249	0.42657	0.454744	0.420272	0.59062	0.53659	0.322265	0.270556	0.218771	0.586072	0.184686	1	0.686977	0.309062	0.119241	0.57572	0.605997	0.306646	0.191538	0.322977	0.269802	0.425589	0.379693	0.421243	0.588287	0.645161	0.203821	0.318373	0.267913	0.552564	0.339873	0.362224	0.414543	0.658374	0.289623	0.304654	0.339704	0.47288	0.408655	-0.00525214	-0.587413	-0.202538	-0.409293	-0.343793
SEMA4A expression 2	0.455639	1	0.55044	-0.459905	-0.646479	-0.219944	0.670791	0.576657	0.663499	0.555083	0.614335	0.507061	0.168668	0.126715	0.814722	0.224434	0.686977	1	0.557949	0.167505	0.640667	0.704341	0.378198	0.264296	0.580604	0.406587	0.608034	0.599593	0.596618	0.55044	0.627648	0.276782	0.486873	0.27676	0.710884	0.540964	0.521704	0.55749	0.752548	0.495536	0.314004	0.334102	0.385833	0.56844	0.0674624	-0.729182	-0.168992	-0.567362	-0.456052
C3AR1 expression	0.217086	0.557949	0.061314	-0.113372	-0.49734	-0.344327	0.626577	0.443014	0.587288	0.305804	0.47227	0.391828	0.0753123	0.00611194	0.63429	0.262434	0.309062	0.557949	1	0.118	0.339124	0.220917	0.306378	0.110426	0.403773	0.462535	0.291513	0.409027	0.568002	0.061314	0.200518	0.240537	0.424022	0.152726	0.360655	0.478346	0.386204	0.556612	0.404025	0.398928	0.255577	0.212685	0.163602	0.46628	0.102214	-0.341939	0.000850027	-0.326613	-0.472699
MEIS1 expression	0.785367	0.167505	0.0554701	0.0577765	-0.337456	-0.0895576	0.108581	0.190642	0.102378	0.136384	0.00860419	0.240968	0.0436337	0.0464677	0.22277	-0.0933329	0.119241	0.167505	0.118	1	0.0980767	-0.0104295	0.358295	0.781647	0.0202353	0.103853	0.121725	0.0837882	0.298798	0.0554701	0.0346189	0.69687	0.0903148	0.387494	0.33081	0.0810606	0.329988	0.10945	0.147058	-0.0460176	0.43646	0.407488	0.270328	0.591807	0.796149	-0.280046	0.235424	-0.171891	-0.301233
TGFA expression	0.311547	0.640667	0.493953	-0.311235	-0.372099	-0.354195	0.560688	0.372378	0.577659	0.820121	0.751055	0.336866	0.4588	0.294708	0.73328	0.405688	0.57572	0.640667	0.339124	0.0980767	1	0.564573	0.404704	0.101435	0.18809	0.156324	0.703338	0.344383	0.622543	0.493953	0.634742	0.264615	0.189312	0.242489	0.435821	0.334592	0.326539	0.65922	0.66713	0.182874	0.407265	0.415635	0.56942	0.484661	-0.0297098	-0.518406	-0.227066	-0.303354	-0.394418
ADAM8 expression	0.313303	0.704341	0.809067	-0.521098	-0.394876	-0.112879	0.308622	0.347644	0.328924	0.552806	0.582861	0.312301	0.306016	0.271511	0.532969	0.312708	0.605997	0.704341	0.220917	-0.0104295	0.564573	1	0.135805	0.166978	0.291915	0.0490731	0.49142	0.508947	0.193947	0.809067	0.633579	0.108333	0.109822	0.214334	0.515852	0.256776	0.223842	0.397083	0.677683	0.381428	0.177071	0.156476	0.354771	0.235375	-0.166812	-0.631814	-0.337678	-0.432062	-0.218052
ARHGAP24 expression	0.346915	0.378198	0.183079	0.173725	-0.327357	-0.189106	0.307651	0.4046	0.317603	0.361487	0.183083	0.360742	0.243166	0.190636	0.454695	0.0209931	0.306646	0.378198	0.306378	0.358295	0.404704	0.135805	1	0.162023	0.0436364	0.245251	0.265268	0.0428573	0.583937	0.183079	0.261726	0.391795	0.257311	0.211423	0.642332	0.27001	0.426636	0.387495	0.345062	-0.0438335	0.771014	0.70405	0.628808	0.710189	0.319533	-0.347787	0.284967	-0.188499	-0.469238
SERPINE1 expression	0.748196	0.264296	0.154219	-0.202319	-0.303454	-0.012261	0.114147	0.198222	0.0998223	0.102213	0.0786961	0.207035	-0.0184233	0.00991364	0.170464	-0.0666766	0.191538	0.264296	0.110426	0.781647	0.101435	0.166978	0.162023	1	0.17259	0.120901	0.192624	0.263751	0.114315	0.154219	0.16685	0.501793	0.0284533	0.364636	0.282907	0.105654	0.246305	0.000700263	0.169374	0.130529	0.157	0.107539	0.0368258	0.352673	0.610523	-0.382095	0.0629656	-0.276641	-0.147944
GPI expression	0.204799	0.580604	0.0403882	-0.411985	-0.490186	-0.19518	0.740491	0.63742	0.596965	0.0481209	0.178556	0.194984	-0.172199	-0.210185	0.499294	-0.0580781	0.322977	0.580604	0.403773	0.0202353	0.18809	0.291915	0.0436364	0.17259	1	0.700299	0.292537	0.413944	0.36026	0.0403882	0.361461	0.119265	0.684345	0.240689	0.353745	0.727775	0.540908	0.255586	0.192942	0.376614	-0.139551	-0.164506	-0.203088	0.154326	0.0997192	-0.382186	-0.186138	-0.475522	-0.286491
IL18 expression	0.085908	0.406587	-0.111393	-0.140648	-0.486669	-0.118999	0.655466	0.615334	0.494587	0.0340672	0.0610288	0.17766	-0.0580196	-0.135925	0.404	-0.0731484	0.269802	0.406587	0.462535	0.103853	0.156324	0.0490731	0.245251	0.120901	0.700299	1	0.10692	0.270299	0.458575	-0.111393	0.30173	0.165776	0.580991	0.189771	0.303336	0.660192	0.59495	0.279671	0.0936753	0.162937	0.039086	-0.0303475	-0.0859581	0.255349	0.22286	-0.283311	0.11731	-0.365427	-0.335046
EPAS1 expression	0.433072	0.608034	0.404755	-0.358434	-0.276622	-0.33273	0.470052	0.247006	0.564338	0.55021	0.611166	0.269955	0.201186	0.172227	0.59131	0.272665	0.425589	0.608034	0.291513	0.121725	0.703338	0.49142	0.265268	0.192624	0.292537	0.10692	1	0.383561	0.392561	0.404755	0.486116	0.269719	0.227715	0.22495	0.387387	0.275398	0.306714	0.537688	0.55575	0.337594	0.234021	0.253485	0.332611	0.372633	0.00396835	-0.455356	-0.27386	-0.320694	-0.314843
RHOB expression	0.272614	0.599593	0.419552	-0.502461	-0.473011	-0.101585	0.384662	0.385966	0.357803	0.33788	0.495203	0.316521	0.271003	0.134871	0.391589	0.32834	0.379693	0.599593	0.409027	0.0837882	0.344383	0.508947	0.0428573	0.263751	0.413944	0.270299	0.383561	1	0.279417	0.419552	0.421494	0.205081	0.230489	0.295275	0.31661	0.353781	0.369484	0.271388	0.531499	0.565351	-0.058912	-0.00402435	0.0392591	0.218655	0.0403574	-0.504261	-0.243218	-0.41208	-0.282621
RBPJ expression	0.327217	0.596618	0.0823824	0.0155301	-0.556686	-0.305632	0.700362	0.53364	0.600103	0.537005	0.486798	0.487116	0.233501	0.0725986	0.772913	0.18764	0.421243	0.596618	0.568002	0.298798	0.622543	0.193947	0.583937	0.114315	0.36026	0.458575	0.392561	0.279417	1	0.0823824	0.418169	0.436612	0.511658	0.245216	0.552954	0.502543	0.517085	0.610884	0.458719	0.15256	0.508593	0.575271	0.497518	0.709828	0.309264	-0.450483	0.153132	-0.288444	-0.591878
NOTCH1 expression 2	0.281818	0.55044	1	-0.458149	-0.380059	-0.200922	0.1308	0.301832	0.239133	0.539423	0.476999	0.155836	0.418621	0.395786	0.393976	0.276845	0.588287	0.55044	0.061314	0.0554701	0.493953	0.809067	0.183079	0.154219	0.0403882	-0.111393	0.404755	0.419552	0.0823824	1	0.563719	0.133231	0.0756947	0.214406	0.455156	0.151307	0.199337	0.328047	0.714899	0.209416	0.321759	0.364983	0.570396	0.306467	-0.114094	-0.569251	-0.361994	-0.320271	-0.208182
EPHB4 expression	0.174231	0.627648	0.563719	-0.562238	-0.523105	-0.244166	0.499602	0.538743	0.427911	0.561859	0.477311	0.193647	0.368976	0.253156	0.478511	0.200593	0.645161	0.627648	0.200518	0.0346189	0.634742	0.633579	0.261726	0.16685	0.361461	0.30173	0.486116	0.421494	0.418169	0.563719	1	0.167075	0.279213	0.352878	0.393175	0.486165	0.341609	0.289433	0.610424	0.172969	0.151853	0.151815	0.329744	0.247084	-0.0141191	-0.618995	-0.278313	-0.452358	-0.204446
TEK expression	0.565477	0.276782	0.133231	-0.100154	-0.438784	-0.2245	0.291758	0.268467	0.261824	0.318321	0.215209	0.343272	0.17581	0.0919107	0.337453	0.0738268	0.203821	0.276782	0.240537	0.69687	0.264615	0.108333	0.391795	0.501793	0.119265	0.165776	0.269719	0.205081	0.436612	0.133231	0.167075	1	0.176041	0.379822	0.302766	0.220353	0.381775	0.230367	0.319338	0.0927907	0.33528	0.380834	0.303661	0.566169	0.608337	-0.348838	0.1267	-0.17685	-0.367835
E2F8 expression	0.165169	0.486873	0.0756947	-0.157977	-0.53128	-0.425777	0.693468	0.634567	0.627939	0.147602	0.205663	0.0648421	-0.0216494	-0.0538309	0.557201	-0.0105042	0.318373	0.486873	0.424022	0.0903148	0.189312	0.109822	0.257311	0.0284533	0.684345	0.580991	0.227715	0.230489	0.511658	0.0756947	0.279213	0.176041	1	0.209787	0.405162	0.672681	0.550831	0.399371	0.178227	0.125535	0.237446	0.266146	0.169944	0.444708	0.145849	-0.310132	-0.106975	-0.346844	-0.449505
EREG expression	0.418936	0.27676	0.214406	-0.326638	-0.412643	-0.213964	0.29866	0.372993	0.244889	0.27072	0.252133	0.171749	0.369263	0.375956	0.247192	0.33251	0.267913	0.27676	0.152726	0.387494	0.242489	0.214334	0.211423	0.364636	0.240689	0.189771	0.22495	0.295275	0.245216	0.214406	0.352878	0.379822	0.209787	1	0.235916	0.30724	0.339615	0.215374	0.263051	0.0707492	0.17642	0.139274	0.136626	0.316234	0.362922	-0.325859	-0.140771	-0.321281	-0.299813
SYK expression	0.52085	0.710884	0.455156	-0.0605171	-0.500477	-0.10574	0.412458	0.458373	0.423379	0.396796	0.363985	0.42759	0.128244	0.124543	0.660292	0.0338166	0.552564	0.710884	0.360655	0.33081	0.435821	0.515852	0.642332	0.282907	0.353745	0.303336	0.387387	0.31661	0.552954	0.455156	0.393175	0.302766	0.405162	0.235916	1	0.321386	0.475161	0.474479	0.52217	0.301915	0.662333	0.625813	0.573878	0.679502	0.247117	-0.56875	0.0482713	-0.433135	-0.534254
KLF5 expression	0.115746	0.540964	0.151307	-0.353405	-0.59029	-0.41512	0.842359	0.841784	0.797183	0.231559	0.233796	0.0634214	0.0970899	-0.0189684	0.573979	0.0666436	0.339873	0.540964	0.478346	0.0810606	0.334592	0.256776	0.27001	0.105654	0.727775	0.660192	0.275398	0.353781	0.502543	0.151307	0.486165	0.220353	0.672681	0.30724	0.321386	1	0.679347	0.461176	0.271334	0.0401605	0.141911	0.103667	0.130095	0.370962	0.142585	-0.479068	-0.194449	-0.488356	-0.401518
VEGFA expression	0.332461	0.521704	0.199337	-0.20651	-0.560196	-0.22753	0.642706	0.737902	0.590492	0.227934	0.161131	0.194019	0.203242	0.158072	0.503675	0.0730547	0.362224	0.521704	0.386204	0.329988	0.326539	0.223842	0.426636	0.246305	0.540908	0.59495	0.306714	0.369484	0.517085	0.199337	0.341609	0.381775	0.550831	0.339615	0.475161	0.679347	1	0.369746	0.329325	0.0648244	0.33582	0.30775	0.260055	0.560297	0.322317	-0.361457	-0.0144149	-0.417843	-0.479939
HIF1A expression	0.301844	0.55749	0.328047	-0.0258707	-0.404165	-0.448438	0.608086	0.43147	0.702103	0.594536	0.659523	0.254894	0.27233	0.167556	0.793922	0.396751	0.414543	0.55749	0.556612	0.10945	0.65922	0.397083	0.387495	0.000700263	0.255586	0.279671	0.537688	0.271388	0.610884	0.328047	0.289433	0.230367	0.399371	0.215374	0.474479	0.461176	0.369746	1	0.422723	0.128856	0.528297	0.493193	0.554687	0.599132	-0.00720342	-0.418716	-0.118865	-0.343771	-0.537723
TNFRSF1A expression	0.362683	0.752548	0.714899	-0.503824	-0.561012	-0.14836	0.404254	0.354004	0.45081	0.66629	0.659855	0.537445	0.354262	0.315776	0.633482	0.353164	0.658374	0.752548	0.404025	0.147058	0.66713	0.677683	0.345062	0.169374	0.192942	0.0936753	0.55575	0.531499	0.458719	0.714899	0.610424	0.319338	0.178227	0.263051	0.52217	0.271334	0.329325	0.422723	1	0.467679	0.305201	0.392724	0.512843	0.497614	0.0205335	-0.613088	-0.200466	-0.403291	-0.341376
HMOX1 expression	0.222986	0.495536	0.209416	-0.361006	-0.310947	0.161692	0.212996	0.0215644	0.182373	0.154237	0.376791	0.534084	-0.112638	-0.0679521	0.327952	0.120769	0.289623	0.495536	0.398928	-0.0460176	0.182874	0.381428	-0.0438335	0.130529	0.376614	0.162937	0.337594	0.565351	0.15256	0.209416	0.172969	0.0927907	0.125535	0.0707492	0.301915	0.0401605	0.0648244	0.128856	0.467679	1	-0.136536	-0.0773375	-0.121057	0.0859699	-0.0732399	-0.313632	-0.128748	-0.261704	-0.167203
VAV3 expression	0.403352	0.314004	0.321759	0.341416	-0.265814	-0.296719	0.21044	0.300712	0.298734	0.43021	0.229954	0.21157	0.28027	0.253609	0.496844	0.0616972	0.304654	0.314004	0.255577	0.43646	0.407265	0.177071	0.771014	0.157	-0.139551	0.039086	0.234021	-0.058912	0.508593	0.321759	0.151853	0.33528	0.237446	0.17642	0.662333	0.141911	0.33582	0.528297	0.305201	-0.136536	1	0.879908	0.818984	0.793373	0.313232	-0.271016	0.200481	-0.0924435	-0.4968
DICER1 expression	0.402833	0.334102	0.364983	0.274738	-0.329113	-0.270912	0.177652	0.260125	0.276794	0.449737	0.256682	0.273479	0.294921	0.23109	0.504943	0.066581	0.339704	0.334102	0.212685	0.407488	0.415635	0.156476	0.70405	0.107539	-0.164506	-0.0303475	0.253485	-0.00402435	0.575271	0.364983	0.151815	0.380834	0.266146	0.139274	0.625813	0.103667	0.30775	0.493193	0.392724	-0.0773375	0.879908	1	0.896514	0.808933	0.276616	-0.352163	0.161553	-0.0668026	-0.492712
SLC12A6 expression	0.303058	0.385833	0.570396	0.123536	-0.301138	-0.329202	0.180636	0.298408	0.302103	0.630228	0.395438	0.197494	0.457871	0.378514	0.524738	0.19364	0.47288	0.385833	0.163602	0.270328	0.56942	0.354771	0.628808	0.0368258	-0.203088	-0.0859581	0.332611	0.0392591	0.497518	0.570396	0.329744	0.303661	0.169944	0.136626	0.573878	0.130095	0.260055	0.554687	0.512843	-0.121057	0.818984	0.896514	1	0.702012	0.096784	-0.426228	-0.0110627	-0.109318	-0.409054
RTN4 expression	0.593498	0.56844	0.306467	0.0935614	-0.531751	-0.326326	0.465336	0.480433	0.518446	0.479216	0.373281	0.411153	0.25059	0.239783	0.70006	0.139348	0.408655	0.56844	0.46628	0.591807	0.484661	0.235375	0.710189	0.352673	0.154326	0.255349	0.372633	0.218655	0.709828	0.306467	0.247084	0.566169	0.444708	0.316234	0.679502	0.370962	0.560297	0.599132	0.497614	0.0859699	0.793373	0.808933	0.702012	1	0.483723	-0.421957	0.172733	-0.271644	-0.628903
ANGPT1 expression	0.585973	0.0674624	-0.114094	0.135481	-0.278385	-0.0900417	0.162484	0.241322	0.0975065	0.0211344	-0.0869496	0.148587	-0.0116224	-0.0205123	0.124358	-0.138888	-0.00525214	0.0674624	0.102214	0.796149	-0.0297098	-0.166812	0.319533	0.610523	0.0997192	0.22286	0.00396835	0.0403574	0.309264	-0.114094	-0.0141191	0.608337	0.145849	0.362922	0.247117	0.142585	0.322317	-0.00720342	0.0205335	-0.0732399	0.313232	0.276616	0.096784	0.483723	1	-0.108229	0.376547	-0.0975982	-0.245813
NCL expression	-0.463504	-0.729182	-0.569251	0.4898	0.632642	0.161967	-0.473516	-0.494851	-0.503969	-0.499525	-0.456175	-0.402038	-0.182134	-0.0809834	-0.593608	-0.169296	-0.587413	-0.729182	-0.341939	-0.280046	-0.518406	-0.631814	-0.347787	-0.382095	-0.382186	-0.283311	-0.455356	-0.504261	-0.450483	-0.569251	-0.618995	-0.348838	-0.310132	-0.325859	-0.56875	-0.479068	-0.361457	-0.418716	-0.613088	-0.313632	-0.271016	-0.352163	-0.426228	-0.421957	-0.108229	1	0.161376	0.560134	0.33517
CALCRL expression	0.0596397	-0.168992	-0.361994	0.587029	0.176208	0.354596	-0.206353	-0.136424	-0.243511	-0.261427	-0.329581	0.151554	-0.153209	-0.156011	-0.158397	-0.179057	-0.202538	-0.168992	0.000850027	0.235424	-0.227066	-0.337678	0.284967	0.0629656	-0.186138	0.11731	-0.27386	-0.243218	0.153132	-0.361994	-0.278313	0.1267	-0.106975	-0.140771	0.0482713	-0.194449	-0.0144149	-0.118865	-0.200466	-0.128748	0.200481	0.161553	-0.0110627	0.172733	0.376547	0.161376	1	0.253048	0.0981973
CXCR7 expression	-0.303443	-0.567362	-0.320271	0.507074	0.634117	0.10344	-0.490704	-0.472266	-0.42859	-0.270182	-0.289217	-0.230415	-0.106503	-0.0735796	-0.461437	-0.0969384	-0.409293	-0.567362	-0.326613	-0.171891	-0.303354	-0.432062	-0.188499	-0.276641	-0.475522	-0.365427	-0.320694	-0.41208	-0.288444	-0.320271	-0.452358	-0.17685	-0.346844	-0.321281	-0.433135	-0.488356	-0.417843	-0.343771	-0.403291	-0.261704	-0.0924435	-0.0668026	-0.109318	-0.271644	-0.0975982	0.560134	0.253048	1	0.448547
EPHA1 expression	-0.317274	-0.456052	-0.208182	0.0682752	0.590006	0.321239	-0.538281	-0.435123	-0.487013	-0.373699	-0.358773	-0.281239	-0.233119	-0.13192	-0.594821	-0.203829	-0.343793	-0.456052	-0.472699	-0.301233	-0.394418	-0.218052	-0.469238	-0.147944	-0.286491	-0.335046	-0.314843	-0.282621	-0.591878	-0.208182	-0.204446	-0.367835	-0.449505	-0.299813	-0.534254	-0.401518	-0.479939	-0.537723	-0.341376	-0.167203	-0.4968	-0.492712	-0.409054	-0.628903	-0.245813	0.33517	0.0981973	0.448547	1
NAA15 expression 2	-0.153388	-0.459905	-0.458149	1	0.491752	0.136637	-0.355502	-0.321555	-0.316093	-0.302975	-0.351948	-0.138084	-0.12604	-0.103666	-0.248062	-0.158112	-0.409697	-0.459905	-0.113372	0.0577765	-0.311235	-0.521098	0.173725	-0.202319	-0.411985	-0.140648	-0.358434	-0.502461	0.0155301	-0.458149	-0.562238	-0.100154	-0.157977	-0.326638	-0.0605171	-0.353405	-0.20651	-0.0258707	-0.503824	-0.361006	0.341416	0.274738	0.123536	0.0935614	0.135481	0.4898	0.587029	0.507074	0.0682752
TGFBI expression 2	-0.115671	-0.219944	-0.200922	0.136637	0.256414	1	-0.496079	-0.404446	-0.536052	-0.407284	-0.404682	0.161044	-0.231558	-0.126737	-0.455617	-0.187	-0.182249	-0.219944	-0.344327	-0.0895576	-0.354195	-0.112879	-0.189106	-0.012261	-0.19518	-0.118999	-0.33273	-0.101585	-0.305632	-0.200922	-0.244166	-0.2245	-0.425777	-0.213964	-0.10574	-0.41512	-0.22753	-0.448438	-0.14836	0.161692	-0.296719	-0.270912	-0.329202	-0.326326	-0.0900417	0.161967	0.354596	0.10344	0.321239
JAM3 expression	0.369476	-0.0865102	-0.172757	0.108659	0.0938663	0.278758	-0.208741	-0.230022	-0.186702	-0.111573	-0.149668	0.1727	-0.144666	-0.155504	-0.112101	-0.14749	-0.0842594	-0.0865102	-0.10679	0.391019	-0.110385	-0.149767	-0.00485492	0.424205	-0.0923842	-0.1461	-0.0533061	-0.0815371	-0.0573897	-0.172757	-0.255935	0.25243	-0.191052	-0.0510117	-0.0143754	-0.204368	-0.0292713	-0.186337	-0.0600731	-0.00641878	-0.0142991	0.04884	-0.0803357	0.0963975	0.361433	0.0072438	0.242184	0.0752419	0.116937
PLXDC1 expression	-0.37607	-0.613661	-0.183802	0.287843	0.692497	0.288724	-0.621048	-0.514363	-0.53078	-0.365139	-0.420973	-0.369605	-0.161023	-0.0745365	-0.619649	-0.158551	-0.382455	-0.613661	-0.572284	-0.313644	-0.397782	-0.30104	-0.415778	-0.24168	-0.468292	-0.432326	-0.319287	-0.438285	-0.616279	-0.183802	-0.329813	-0.431604	-0.490522	-0.324771	-0.52986	-0.505837	-0.49195	-0.440676	-0.466224	-0.295751	-0.323143	-0.307321	-0.226193	-0.586266	-0.322728	0.457705	0.0683622	0.577438	0.683688
ETS1 expression	-0.430448	-0.783303	-0.388219	0.592787	0.80572	0.173851	-0.665962	-0.570934	-0.610856	-0.396193	-0.464701	-0.414785	-0.124308	-0.0672723	-0.642299	-0.212643	-0.531894	-0.783303	-0.535036	-0.276021	-0.452896	-0.513739	-0.304535	-0.360463	-0.613717	-0.516822	-0.454198	-0.620876	-0.498884	-0.388219	-0.57116	-0.392209	-0.467797	-0.435758	-0.558822	-0.59241	-0.523854	-0.417953	-0.619313	-0.473996	-0.13477	-0.146325	-0.154948	-0.440693	-0.213815	0.756347	0.186492	0.71612	0.502854
S1PR1 expression 2	-0.379026	-0.646479	-0.380059	0.491752	1	0.256414	-0.618419	-0.583792	-0.532066	-0.377085	-0.376523	-0.363177	-0.162144	-0.0317553	-0.612592	-0.13674	-0.513943	-0.646479	-0.49734	-0.337456	-0.372099	-0.394876	-0.327357	-0.303454	-0.490186	-0.486669	-0.276622	-0.473011	-0.556686	-0.380059	-0.523105	-0.438784	-0.53128	-0.412643	-0.500477	-0.59029	-0.560196	-0.404165	-0.561012	-0.310947	-0.265814	-0.329113	-0.301138	-0.531751	-0.278385	0.632642	0.176208	0.634117	0.590006
PLCG1 expression	-0.44701	-0.680816	-0.179269	0.30766	0.751438	0.260961	-0.696404	-0.589747	-0.613535	-0.388796	-0.429098	-0.420244	-0.171998	-0.0715454	-0.679629	-0.180409	-0.434601	-0.680816	-0.608539	-0.371063	-0.455713	-0.313366	-0.492154	-0.327351	-0.51374	-0.506083	-0.382651	-0.484132	-0.676218	-0.179269	-0.425355	-0.474672	-0.49751	-0.411835	-0.592747	-0.583382	-0.579936	-0.50472	-0.48828	-0.317516	-0.35753	-0.324662	-0.246119	-0.641431	-0.373985	0.551038	0.0205469	0.616404	0.721014
LEF1 expression	-0.420198	-0.722118	-0.347582	0.612092	0.812312	0.243258	-0.674512	-0.57282	-0.584519	-0.378854	-0.46597	-0.364977	-0.136529	-0.0379524	-0.63467	-0.178979	-0.47819	-0.722118	-0.510244	-0.278388	-0.434699	-0.496611	-0.305709	-0.344877	-0.617898	-0.493799	-0.441055	-0.584534	-0.513079	-0.347582	-0.529743	-0.420561	-0.492363	-0.431796	-0.542698	-0.588028	-0.538249	-0.403295	-0.556588	-0.427829	-0.127172	-0.134423	-0.116769	-0.44081	-0.254643	0.652272	0.248546	0.722884	0.610337
TIMP3 expression	0.736272	0.421928	0.229587	-0.301037	-0.543567	-0.244156	0.368652	0.382811	0.302475	0.234784	0.183619	0.278065	0.0065709	-0.000922363	0.389384	-0.0467688	0.264106	0.421928	0.281954	0.765933	0.217015	0.219282	0.282448	0.710732	0.348249	0.243146	0.277118	0.303652	0.305116	0.229587	0.295859	0.639849	0.252937	0.52288	0.373173	0.331772	0.432082	0.171004	0.353157	0.189845	0.276453	0.216265	0.149819	0.515303	0.653121	-0.426631	0.0120983	-0.409226	-0.340616
TIMP2 expression	0.367531	0.747227	0.588448	-0.341995	-0.641935	-0.322793	0.515398	0.449065	0.531362	0.635439	0.613041	0.421693	0.325592	0.259011	0.727681	0.249703	0.644431	0.747227	0.483319	0.182657	0.655313	0.509609	0.491469	0.10231	0.278491	0.263708	0.514919	0.406323	0.595287	0.588448	0.515916	0.329245	0.431334	0.271863	0.627464	0.362609	0.487359	0.570083	0.797166	0.379812	0.507314	0.569838	0.626669	0.654059	0.0706772	-0.533483	-0.185662	-0.418479	-0.518407
TIMP4 expression	0.279278	0.17271	0.0826586	-0.193374	0.0183499	-0.127183	0.125711	-0.00107759	0.221075	0.163798	0.204245	0.0204605	0.0217642	0.0735702	0.102588	0.0745043	0.0246759	0.17271	-0.069079	0.126514	0.192074	0.0838281	-0.0279355	0.18228	0.126335	-0.0490724	0.5431	0.252815	0.0277469	0.0826586	0.055728	0.268725	0.108639	0.0881378	0.0663547	0.0596963	0.249579	0.080511	0.116745	0.156159	-0.0377459	0.00728634	0.00750047	0.109731	0.0463748	-0.150295	-0.18013	-0.0524225	-0.0655876
TIMP1 expression	0.553112	0.368905	0.0788745	-0.369382	-0.221852	0.224903	0.100183	-0.0213002	0.0544457	0.0879271	0.187313	0.466154	-0.207137	-0.141289	0.171058	-0.0280578	0.259145	0.368905	0.187849	0.361728	0.121926	0.245923	-0.0586442	0.601617	0.316958	0.128958	0.264473	0.391274	0.0521293	0.0788745	0.191492	0.256641	0.000457118	0.188161	0.171872	-0.00370565	0.0377981	-0.0476012	0.287292	0.543954	-0.175582	-0.184804	-0.229384	0.0559804	0.240749	-0.388867	0.0490445	-0.27508	0.0107616
MMP25 expression	0.284378	0.71559	0.754625	-0.596906	-0.518426	-0.432604	0.505807	0.434624	0.52856	0.765632	0.727535	0.246272	0.433281	0.339093	0.658749	0.363609	0.683617	0.71559	0.302613	0.0312703	0.779795	0.747625	0.27169	0.14247	0.258244	0.119207	0.645584	0.462262	0.389112	0.754625	0.765599	0.206779	0.249376	0.319112	0.447902	0.37105	0.292119	0.521754	0.770969	0.276406	0.275843	0.295512	0.515861	0.371774	-0.114807	-0.61572	-0.458428	-0.457934	-0.352963
MMP9 expression	0.354353	0.79293	0.457076	-0.431516	-0.512846	-0.397177	0.735317	0.618493	0.742305	0.515098	0.521697	0.279869	0.141219	0.0498993	0.768223	0.143258	0.584232	0.79293	0.454923	0.0934455	0.661277	0.613304	0.306156	0.219082	0.630631	0.436093	0.630094	0.457369	0.523377	0.457076	0.683376	0.182025	0.490631	0.308966	0.541824	0.663078	0.476941	0.541294	0.511937	0.332778	0.255536	0.214435	0.294813	0.423572	0.0463338	-0.623595	-0.290521	-0.468935	-0.38479
MMP8 expression	0.220561	0.612141	0.094234	-0.226121	-0.50844	-0.373663	0.870383	0.764477	0.803923	0.278852	0.292367	0.208686	0.0451225	-0.0514687	0.684808	0.0408664	0.363765	0.612141	0.496243	0.122316	0.422846	0.239062	0.334043	0.0971669	0.734711	0.639341	0.398561	0.317383	0.634505	0.094234	0.420412	0.261885	0.680052	0.255886	0.432898	0.839593	0.687827	0.508039	0.268632	0.164023	0.222242	0.213217	0.170178	0.458625	0.168255	-0.464828	-0.0901107	-0.400847	-0.446496
MMP3 expression	0.115101	0.101916	0.183008	-0.218498	-0.216805	-0.23514	0.183876	0.173644	0.27551	0.288125	0.167272	-0.0575759	0.18467	0.21275	0.168093	0.124993	0.159242	0.101916	0.0233236	0.124475	0.209366	0.0836487	0.11558	0.081123	-0.04823	-0.0684331	0.207101	0.0821424	0.132696	0.183008	0.175958	0.272522	0.104312	0.186625	0.0458712	0.180776	0.212973	0.157662	0.194935	-0.108555	0.0975599	0.188781	0.237887	0.221579	0.0898343	-0.167914	-0.227475	-0.15751	-0.208593
MMP27 expression	0.127333	0.445133	0.122941	-0.133046	-0.392157	-0.356512	0.612215	0.585156	0.602275	0.288289	0.238419	0.104883	0.167268	0.0680286	0.518162	0.049885	0.262383	0.445133	0.295969	0.111477	0.40988	0.163717	0.448841	0.0216751	0.44464	0.437046	0.343431	0.16375	0.545643	0.122941	0.342844	0.27027	0.542328	0.231838	0.370223	0.610382	0.541796	0.443298	0.212867	-0.0154655	0.298936	0.342989	0.335747	0.438729	0.110595	-0.415996	-0.0312255	-0.254041	-0.355337
MMP14 expression	0.340473	0.367902	0.120532	-0.363746	-0.291194	0.184299	0.154356	0.106096	0.122783	0.0936519	0.176879	0.394133	-0.109128	0.0063388	0.175851	-0.0088582	0.223839	0.367902	0.137137	0.190604	0.106433	0.220052	0.00913896	0.283673	0.283734	0.145431	0.320001	0.38138	0.145714	0.120532	0.218163	0.291292	0.0988886	0.210499	0.20511	0.104586	0.264237	-0.0252198	0.380439	0.542671	-0.157313	-0.0525994	-0.0871906	0.135459	0.114211	-0.341757	-0.0309736	-0.343372	-0.103628
MMP20 expression	0.00536779	0.138141	0.15864	-0.395674	-0.222835	-0.123178	0.131508	0.123475	0.135419	0.150469	0.236857	-0.0413938	0.139052	0.147533	0.0390098	0.134372	0.186046	0.138141	0.0290959	-0.0542767	0.143804	0.201768	-0.0810994	0.0507082	0.0461331	-0.0508931	0.174569	0.174415	0.0115156	0.15864	0.335884	0.0402308	-0.00858237	0.20231	-0.0216768	0.166405	0.0114306	-0.0111022	0.165847	0.0836654	-0.15944	-0.0962372	-0.00975812	-0.0806792	-0.0732644	-0.277229	-0.344241	-0.194514	0.00757659
MMP2 expression	-0.114739	0.023485	0.10681	-0.551909	-0.128759	-0.171939	0.107724	0.0799748	0.0830312	0.0676612	0.117673	-0.132541	0.0466084	0.042447	-0.0595096	0.0487277	0.0942994	0.023485	-0.0991433	-0.206829	0.0148396	0.129638	-0.275804	-0.0116735	0.0912498	-0.132999	0.0789947	0.107811	-0.188289	0.10681	0.269652	-0.076204	-0.00127779	0.139059	-0.231713	0.160958	-0.0820327	-0.137962	0.0699613	-0.0107399	-0.379379	-0.333978	-0.223609	-0.278983	-0.178826	-0.14309	-0.482551	-0.24953	0.0584486
MMP19 expression	0.15836	0.311567	0.0106606	-0.402253	-0.263751	0.169322	0.15694	0.018648	0.10318	0.0132981	0.142799	0.34068	-0.123544	-0.0481877	0.123228	0.0260391	0.148451	0.311567	0.18164	0.00998446	0.111359	0.137012	-0.00671018	0.178649	0.266261	0.214374	0.270848	0.31506	0.111849	0.0106606	0.248907	0.10626	0.0727977	0.124899	0.0628456	0.101156	0.111595	-0.095424	0.317648	0.453285	-0.277895	-0.240013	-0.245094	-0.0152091	-0.0107413	-0.260877	-0.056091	-0.306374	-0.0441876
MMP10 expression	-0.0060207	0.0904834	0.0850653	-0.314525	-0.219777	-0.228971	0.198207	0.0798966	0.202286	0.221511	0.232781	-0.0963465	0.107042	0.014552	0.0614615	0.168128	0.10242	0.0904834	0.070235	-0.0392698	0.188518	0.100495	-0.0682444	0.0534414	0.0320002	-0.0281218	0.194871	0.165667	0.0182641	0.0850653	0.255753	0.142547	0.0609904	0.133645	-0.11168	0.157568	-0.0151756	0.0711321	0.141983	0.0359949	-0.115784	-0.0802212	-0.00824683	-0.0456993	-0.0518594	-0.18943	-0.296389	-0.178735	-0.0442131
MMP17 expression	-0.0174378	0.223979	0.120392	-0.543167	-0.218621	0.274713	0.0615506	0.0680448	0.0179419	-0.152239	-0.0286901	0.131611	-0.217387	-0.190077	-0.0651935	-0.0571213	0.0563963	0.223979	-0.00342942	-0.162123	-0.103517	0.333017	-0.281037	0.0758334	0.385869	0.191068	0.0310379	0.376968	-0.221275	0.120392	0.23487	-0.0901965	-0.0221384	0.0946302	-0.0547965	0.202585	0.0442294	-0.148334	0.136131	0.355725	-0.49615	-0.512716	-0.421721	-0.353241	-0.217085	-0.315139	-0.207516	-0.36811	0.145487
MMP1 expression	0.394215	0.0336272	-0.116605	-0.0748609	-0.100152	0.0199724	0.111135	0.0116858	0.0944114	0.0421321	0.0603447	0.169173	-0.0453489	-0.0747526	0.0652082	0.0328521	-0.0730928	0.0336272	0.100376	0.412892	0.0152586	-0.0750324	0.00775297	0.504125	0.102247	0.0475969	0.113101	0.0791869	0.10867	-0.116605	-0.0701228	0.298971	-0.00597122	0.131047	-0.0182425	0.0492656	0.0609312	0.00732481	0.0436373	0.0735366	-0.0156817	-0.00649302	-0.101697	0.155607	0.490684	-0.123699	0.0744054	-0.0447274	-0.0631442
MMP11 expression	-0.145759	-0.0386401	0.10755	-0.533391	-0.0535533	-0.140267	0.035853	0.0304679	0.0551623	0.0582145	0.103272	-0.240233	0.0285719	0.079336	-0.121941	0.0881188	0.0136226	-0.0386401	-0.172761	-0.267347	-0.0167549	0.112843	-0.313535	-0.0244449	0.0559444	-0.153664	0.0427257	0.122523	-0.289925	0.10755	0.250447	-0.176634	-0.031869	0.162019	-0.23361	0.0982484	-0.147399	-0.136407	0.0145889	-0.0417133	-0.401409	-0.40959	-0.25076	-0.356614	-0.268906	-0.0726049	-0.492887	-0.22241	0.15214
MMP15 expression	-0.135285	0.0424345	0.0697993	-0.557317	-0.13043	-0.0852123	0.122118	0.0931837	0.0731005	-0.0345237	0.0263558	-0.174624	-0.0319574	-0.0203931	-0.0798866	0.0247724	0.0434753	0.0424345	-0.0314141	-0.241152	-0.00762192	0.103673	-0.340316	-0.000774665	0.213037	0.00803508	0.0929439	0.146063	-0.205798	0.0697993	0.299367	-0.14115	0.0548225	0.117863	-0.244821	0.192725	-0.0255474	-0.143381	0.0203389	0.0271282	-0.477739	-0.469841	-0.325861	-0.363685	-0.226541	-0.110898	-0.486498	-0.303938	0.133617
MMP16 expression	-0.0416371	-0.0267632	-0.0203314	-0.257638	-0.11858	-0.0462331	0.0423783	0.0452617	0.0260564	-0.0310314	-0.0172737	-0.0295301	-0.107787	-0.0971752	-0.0822021	-0.0507358	-0.0353323	-0.0267632	-0.101044	-0.0626926	-0.068946	0.0417079	-0.185599	0.039035	0.100214	-0.00464435	-0.0568077	0.0204804	-0.0798497	-0.0203314	0.11498	0.0732537	-0.0351461	0.147275	-0.212826	0.144574	-0.074413	-0.112986	-0.0394329	-0.00168973	-0.290116	-0.214342	-0.174447	-0.152057	0.0152855	-0.148475	-0.17007	-0.118535	0.106274
MMP24 expression	-0.0525512	0.0680699	0.0803842	-0.555689	-0.143246	0.0183675	0.0741257	0.0302435	0.0888631	-0.041674	0.048997	-0.0347461	-0.134413	-0.0764938	-0.0772523	0.0424284	0.043764	0.0680699	-0.0371623	-0.170395	-0.0324494	0.169955	-0.329088	0.0693153	0.193825	0.0384249	0.0693513	0.159161	-0.22218	0.0803842	0.250938	-0.0845135	-0.0663285	0.157291	-0.241302	0.176703	-0.0873223	-0.149819	0.0668971	0.169232	-0.484888	-0.461079	-0.350642	-0.339163	-0.164271	-0.213809	-0.349836	-0.252558	0.225765
MMP28 expression	-0.134563	0.0107096	0.107857	-0.654552	-0.0995777	-0.0404516	0.0753765	0.0540168	0.0594178	-0.0191826	0.060653	-0.148759	-0.00795726	0.00742332	-0.138636	0.0400944	-0.00753864	0.0107096	-0.145514	-0.226575	-0.0104099	0.15016	-0.42292	0.00818239	0.159043	-0.103958	0.110434	0.226165	-0.271928	0.107857	0.299126	-0.103528	-0.061238	0.170725	-0.319057	0.190229	-0.0841933	-0.201233	0.0591033	0.0545435	-0.54107	-0.503032	-0.373529	-0.407652	-0.214454	-0.124961	-0.507338	-0.213322	0.20102
MMP26 expression	0.0661747	0.0965433	0.113528	-0.152949	-0.217759	-0.100281	0.0869954	0.105205	0.123995	0.107923	0.0466677	0.0463663	0.0129354	-0.0460196	0.0495388	-0.0652956	0.0901565	0.0965433	-0.000996547	0.0693596	0.0342753	0.0789611	0.0701247	0.0640837	0.0240833	0.00794859	0.0242673	0.04709	0.059549	0.113528	0.105809	0.195904	0.0665941	0.138665	0.0725193	0.164525	0.0951417	-0.0086347	0.137621	0.0160318	0.00884072	0.120173	0.130794	0.0827515	0.0686757	-0.277768	-0.113478	-0.0959974	-0.0256647
MMP23A///MMP23B expression	-0.149706	0.0112542	0.144833	-0.640639	-0.0761686	-0.0573124	0.0221732	0.00713203	0.0149639	-0.0246871	0.0700066	-0.158292	-0.0371047	0.0251876	-0.1479	0.0591064	0.0288801	0.0112542	-0.134923	-0.294699	-0.0472695	0.172912	-0.454735	-0.0301979	0.140096	-0.109421	0.0699548	0.225538	-0.334168	0.144833	0.269677	-0.190304	-0.0690186	0.127693	-0.349469	0.113174	-0.149374	-0.206239	0.0732539	0.0931669	-0.578191	-0.54956	-0.385896	-0.450223	-0.309151	-0.115034	-0.536274	-0.26347	0.194029
MMP7 expression	0.0186291	0.038766	0.0478909	-0.0129462	-0.0893366	-0.0427093	0.0378209	0.0155204	0.093947	0.197707	0.119552	0.0563704	0.125315	0.0889929	0.0455405	0.103151	0.0817134	0.038766	-0.0506041	0.0738277	0.117206	0.0307769	0.210215	-0.00750636	-0.135347	-0.0768965	0.126091	-0.0152821	0.13943	0.0478909	0.0331923	0.239074	-0.00571749	0.096185	0.124289	0.0104155	0.0462325	0.0844896	0.0959228	-0.0143142	0.166791	0.265223	0.250884	0.149952	0.0497366	-0.198531	-0.0121941	0.115855	-0.0735532
MMP12 expression	0.187868	0.126981	0.0185237	-0.144534	0.0391694	-0.0524098	0.112303	-0.00929259	0.20948	0.122602	0.170326	0.0197597	-0.0123395	0.0454853	0.0370103	0.103252	-0.00725453	0.126981	-0.0350898	0.0791672	0.107467	0.00948826	-0.0316686	0.142136	0.136046	0.0177559	0.436949	0.272474	0.017901	0.0185237	0.00315145	0.229416	0.072707	0.0804609	0.0276397	0.0512586	0.20208	0.0317154	0.0838963	0.161034	-0.113398	-0.0452613	-0.0509641	0.0485767	0.0569243	-0.13917	-0.105093	-0.00523754	0.012577
MMP21 expression	-0.183303	-0.0520132	0.0885044	-0.54415	-0.015555	-0.0431411	-0.0363291	-0.0650876	-0.00873375	-0.00415442	0.029362	-0.166111	-0.00454974	0.0831199	-0.183848	0.0997329	-0.0266072	-0.0520132	-0.180734	-0.309676	-0.0669856	0.136657	-0.390484	-0.0762718	0.0473651	-0.161265	0.0471639	0.0687293	-0.370717	0.0885044	0.185635	-0.164964	-0.133707	0.0978424	-0.323587	0.0284183	-0.206606	-0.203726	0.0117799	0.0702974	-0.467174	-0.461385	-0.314243	-0.419174	-0.338769	-0.0665345	-0.496142	-0.152073	0.220915
MMP13 expression	-0.0506651	-0.0066202	0.0504554	-0.340151	-0.09809	-0.102799	0.0824071	0.0149966	0.0849302	0.0434138	0.0201368	-0.130514	0.0132258	0.0266205	-0.0362126	0.0620073	0.0104864	-0.0066202	-0.114319	-0.0755895	0.00793075	0.0763906	-0.165732	0.00777974	0.0525579	-0.0179791	0.0687692	0.0270517	-0.15189	0.0504554	0.121128	0.0250364	-0.071735	0.129382	-0.163883	0.0973171	-0.0432416	-0.0677061	0.000975889	-0.0561536	-0.245171	-0.183977	-0.109126	-0.165637	-0.0864069	-0.144794	-0.266276	-0.156015	0.0234245
[truncated: 35 more columns]

## Sheet: Sheet1
gene Symbol	THBS1 expression 2	SEMA4A 2	NOTCH1 2	NAA15 2	S1PR1 2	TGFBI 2	ANXA3 expression	CHI3L1 expression	CEACAM1 expression	PROK2 expression	ADM expression	CYP1B1 expression	PTGS2 expression	IL8 expression	MAPK14 expression	IL1B expression	ANPEP expression	SEMA4A expression 2	C3AR1 expression	MEIS1 expression	TGFA expression	ADAM8 expression	ARHGAP24 expression	SERPINE1 expression	GPI expression	IL18 expression	EPAS1 expression	RHOB expression	RBPJ expression	NOTCH1 expression 2	EPHB4 expression	TEK expression	E2F8 expression	EREG expression	SYK expression	KLF5 expression	VEGFA expression	HIF1A expression	TNFRSF1A expression	HMOX1 expression	VAV3 expression	DICER1 expression	SLC12A6 expression	RTN4 expression	ANGPT1 expression	NCL expression	CALCRL expression	CXCR7 expression	EPHA1 expression
THBS1 expression 2	1	0.455639	0.281818	-0.153388	-0.379026	-0.115671	0.22957	0.223905	0.263195	0.303971	0.263968	0.421541	0.0315755	0.0847237	0.455932	0.0304052	0.269882	0.455639	0.217086	0.785367	0.311547	0.313303	0.346915	0.748196	0.204799	0.085908	0.433072	0.272614	0.327217	0.281818	0.174231	0.565477	0.165169	0.418936	0.52085	0.115746	0.332461	0.301844	0.362683	0.222986	0.403352	0.402833	0.303058	0.593498	0.585973	-0.463504	0.0596397	-0.303443	-0.317274
SEMA4A 2	0.455639	1	0.55044	-0.459905	-0.646479	-0.219944	0.670791	0.576657	0.663499	0.555083	0.614335	0.507061	0.168668	0.126715	0.814722	0.224434	0.686977	1	0.557949	0.167505	0.640667	0.704341	0.378198	0.264296	0.580604	0.406587	0.608034	0.599593	0.596618	0.55044	0.627648	0.276782	0.486873	0.27676	0.710884	0.540964	0.521704	0.55749	0.752548	0.495536	0.314004	0.334102	0.385833	0.56844	0.0674624	-0.729182	-0.168992	-0.567362	-0.456052
NOTCH1 2	0.281818	0.55044	1	-0.458149	-0.380059	-0.200922	0.1308	0.301832	0.239133	0.539423	0.476999	0.155836	0.418621	0.395786	0.393976	0.276845	0.588287	0.55044	0.061314	0.0554701	0.493953	0.809067	0.183079	0.154219	0.0403882	-0.111393	0.404755	0.419552	0.0823824	1	0.563719	0.133231	0.0756947	0.214406	0.455156	0.151307	0.199337	0.328047	0.714899	0.209416	0.321759	0.364983	0.570396	0.306467	-0.114094	-0.569251	-0.361994	-0.320271	-0.208182
NAA15 2	-0.153388	-0.459905	-0.458149	1	0.491752	0.136637	-0.355502	-0.321555	-0.316093	-0.302975	-0.351948	-0.138084	-0.12604	-0.103666	-0.248062	-0.158112	-0.409697	-0.459905	-0.113372	0.0577765	-0.311235	-0.521098	0.173725	-0.202319	-0.411985	-0.140648	-0.358434	-0.502461	0.0155301	-0.458149	-0.562238	-0.100154	-0.157977	-0.326638	-0.0605171	-0.353405	-0.20651	-0.0258707	-0.503824	-0.361006	0.341416	0.274738	0.123536	0.0935614	0.135481	0.4898	0.587029	0.507074	0.0682752
S1PR1 2	-0.379026	-0.646479	-0.380059	0.491752	1	0.256414	-0.618419	-0.583792	-0.532066	-0.377085	-0.376523	-0.363177	-0.162144	-0.0317553	-0.612592	-0.13674	-0.513943	-0.646479	-0.49734	-0.337456	-0.372099	-0.394876	-0.327357	-0.303454	-0.490186	-0.486669	-0.276622	-0.473011	-0.556686	-0.380059	-0.523105	-0.438784	-0.53128	-0.412643	-0.500477	-0.59029	-0.560196	-0.404165	-0.561012	-0.310947	-0.265814	-0.329113	-0.301138	-0.531751	-0.278385	0.632642	0.176208	0.634117	0.590006
TGFBI 2	-0.115671	-0.219944	-0.200922	0.136637	0.256414	1	-0.496079	-0.404446	-0.536052	-0.407284	-0.404682	0.161044	-0.231558	-0.126737	-0.455617	-0.187	-0.182249	-0.219944	-0.344327	-0.0895576	-0.354195	-0.112879	-0.189106	-0.012261	-0.19518	-0.118999	-0.33273	-0.101585	-0.305632	-0.200922	-0.244166	-0.2245	-0.425777	-0.213964	-0.10574	-0.41512	-0.22753	-0.448438	-0.14836	0.161692	-0.296719	-0.270912	-0.329202	-0.326326	-0.0900417	0.161967	0.354596	0.10344	0.321239
ANXA3 expression	0.22957	0.670791	0.1308	-0.355502	-0.618419	-0.496079	1	0.770796	0.89091	0.467856	0.485115	0.247604	0.127782	-0.000274445	0.790466	0.195493	0.42657	0.670791	0.626577	0.108581	0.560688	0.308622	0.307651	0.114147	0.740491	0.655466	0.470052	0.384662	0.700362	0.1308	0.499602	0.291758	0.693468	0.29866	0.412458	0.842359	0.642706	0.608086	0.404254	0.212996	0.21044	0.177652	0.180636	0.465336	0.162484	-0.473516	-0.206353	-0.490704	-0.538281
CHI3L1 expression	0.223905	0.576657	0.301832	-0.321555	-0.583792	-0.404446	0.770796	1	0.682951	0.335517	0.254232	0.0708437	0.319035	0.217831	0.554162	0.106228	0.454744	0.576657	0.443014	0.190642	0.372378	0.347644	0.4046	0.198222	0.63742	0.615334	0.247006	0.385966	0.53364	0.301832	0.538743	0.268467	0.634567	0.372993	0.458373	0.841784	0.737902	0.43147	0.354004	0.0215644	0.300712	0.260125	0.298408	0.480433	0.241322	-0.494851	-0.136424	-0.472266	-0.435123
CEACAM1 expression	0.263195	0.663499	0.239133	-0.316093	-0.532066	-0.536052	0.89091	0.682951	1	0.493008	0.507448	0.194069	0.0850964	0.0134167	0.804838	0.219445	0.420272	0.663499	0.587288	0.102378	0.577659	0.328924	0.317603	0.0998223	0.596965	0.494587	0.564338	0.357803	0.600103	0.239133	0.427911	0.261824	0.627939	0.244889	0.423379	0.797183	0.590492	0.702103	0.45081	0.182373	0.298734	0.276794	0.302103	0.518446	0.0975065	-0.503969	-0.243511	-0.42859	-0.487013
PROK2 expression	0.303971	0.555083	0.539423	-0.302975	-0.377085	-0.407284	0.467856	0.335517	0.493008	1	0.781529	0.312092	0.567846	0.414134	0.661161	0.505984	0.59062	0.555083	0.305804	0.136384	0.820121	0.552806	0.361487	0.102213	0.0481209	0.0340672	0.55021	0.33788	0.537005	0.539423	0.561859	0.318321	0.147602	0.27072	0.396796	0.231559	0.227934	0.594536	0.66629	0.154237	0.43021	0.449737	0.630228	0.479216	0.0211344	-0.499525	-0.261427	-0.270182	-0.373699
ADM expression	0.263968	0.614335	0.476999	-0.351948	-0.376523	-0.404682	0.485115	0.254232	0.507448	0.781529	1	0.322317	0.433127	0.345813	0.683891	0.633382	0.53659	0.614335	0.47227	0.00860419	0.751055	0.582861	0.183083	0.0786961	0.178556	0.0610288	0.611166	0.495203	0.486798	0.476999	0.477311	0.215209	0.205663	0.252133	0.363985	0.233796	0.161131	0.659523	0.659855	0.376791	0.229954	0.256682	0.395438	0.373281	-0.0869496	-0.456175	-0.329581	-0.289217	-0.358773
CYP1B1 expression	0.421541	0.507061	0.155836	-0.138084	-0.363177	0.161044	0.247604	0.0708437	0.194069	0.312092	0.322317	1	0.00235397	0.0351641	0.476055	0.140061	0.322265	0.507061	0.391828	0.240968	0.336866	0.312301	0.360742	0.207035	0.194984	0.17766	0.269955	0.316521	0.487116	0.155836	0.193647	0.343272	0.0648421	0.171749	0.42759	0.0634214	0.194019	0.254894	0.537445	0.534084	0.21157	0.273479	0.197494	0.411153	0.148587	-0.402038	0.151554	-0.230415	-0.281239
PTGS2 expression	0.0315755	0.168668	0.418621	-0.12604	-0.162144	-0.231558	0.127782	0.319035	0.0850964	0.567846	0.433127	0.00235397	1	0.771393	0.1644	0.650949	0.270556	0.168668	0.0753123	0.0436337	0.4588	0.306016	0.243166	-0.0184233	-0.172199	-0.0580196	0.201186	0.271003	0.233501	0.418621	0.368976	0.17581	-0.0216494	0.369263	0.128244	0.0970899	0.203242	0.27233	0.354262	-0.112638	0.28027	0.294921	0.457871	0.25059	-0.0116224	-0.182134	-0.153209	-0.106503	-0.233119
IL8 expression	0.0847237	0.126715	0.395786	-0.103666	-0.0317553	-0.126737	-0.000274445	0.217831	0.0134167	0.414134	0.345813	0.0351641	0.771393	1	0.0760319	0.569457	0.218771	0.126715	0.00611194	0.0464677	0.294708	0.271511	0.190636	0.00991364	-0.210185	-0.135925	0.172227	0.134871	0.0725986	0.395786	0.253156	0.0919107	-0.0538309	0.375956	0.124543	-0.0189684	0.158072	0.167556	0.315776	-0.0679521	0.253609	0.23109	0.378514	0.239783	-0.0205123	-0.0809834	-0.156011	-0.0735796	-0.13192
MAPK14 expression	0.455932	0.814722	0.393976	-0.248062	-0.612592	-0.455617	0.790466	0.554162	0.804838	0.661161	0.683891	0.476055	0.1644	0.0760319	1	0.256919	0.586072	0.814722	0.63429	0.22277	0.73328	0.532969	0.454695	0.170464	0.499294	0.404	0.59131	0.391589	0.772913	0.393976	0.478511	0.337453	0.557201	0.247192	0.660292	0.573979	0.503675	0.793922	0.633482	0.327952	0.496844	0.504943	0.524738	0.70006	0.124358	-0.593608	-0.158397	-0.461437	-0.594821
IL1B expression	0.0304052	0.224434	0.276845	-0.158112	-0.13674	-0.187	0.195493	0.106228	0.219445	0.505984	0.633382	0.140061	0.650949	0.569457	0.256919	1	0.184686	0.224434	0.262434	-0.0933329	0.405688	0.312708	0.0209931	-0.0666766	-0.0580781	-0.0731484	0.272665	0.32834	0.18764	0.276845	0.200593	0.0738268	-0.0105042	0.33251	0.0338166	0.0666436	0.0730547	0.396751	0.353164	0.120769	0.0616972	0.066581	0.19364	0.139348	-0.138888	-0.169296	-0.179057	-0.0969384	-0.203829
ANPEP expression	0.269882	0.686977	0.588287	-0.409697	-0.513943	-0.182249	0.42657	0.454744	0.420272	0.59062	0.53659	0.322265	0.270556	0.218771	0.586072	0.184686	1	0.686977	0.309062	0.119241	0.57572	0.605997	0.306646	0.191538	0.322977	0.269802	0.425589	0.379693	0.421243	0.588287	0.645161	0.203821	0.318373	0.267913	0.552564	0.339873	0.362224	0.414543	0.658374	0.289623	0.304654	0.339704	0.47288	0.408655	-0.00525214	-0.587413	-0.202538	-0.409293	-0.343793
SEMA4A expression 2	0.455639	1	0.55044	-0.459905	-0.646479	-0.219944	0.670791	0.576657	0.663499	0.555083	0.614335	0.507061	0.168668	0.126715	0.814722	0.224434	0.686977	1	0.557949	0.167505	0.640667	0.704341	0.378198	0.264296	0.580604	0.406587	0.608034	0.599593	0.596618	0.55044	0.627648	0.276782	0.486873	0.27676	0.710884	0.540964	0.521704	0.55749	0.752548	0.495536	0.314004	0.334102	0.385833	0.56844	0.0674624	-0.729182	-0.168992	-0.567362	-0.456052
C3AR1 expression	0.217086	0.557949	0.061314	-0.113372	-0.49734	-0.344327	0.626577	0.443014	0.587288	0.305804	0.47227	0.391828	0.0753123	0.00611194	0.63429	0.262434	0.309062	0.557949	1	0.118	0.339124	0.220917	0.306378	0.110426	0.403773	0.462535	0.291513	0.409027	0.568002	0.061314	0.200518	0.240537	0.424022	0.152726	0.360655	0.478346	0.386204	0.556612	0.404025	0.398928	0.255577	0.212685	0.163602	0.46628	0.102214	-0.341939	0.000850027	-0.326613	-0.472699
MEIS1 expression	0.785367	0.167505	0.0554701	0.0577765	-0.337456	-0.0895576	0.108581	0.190642	0.102378	0.136384	0.00860419	0.240968	0.0436337	0.0464677	0.22277	-0.0933329	0.119241	0.167505	0.118	1	0.0980767	-0.0104295	0.358295	0.781647	0.0202353	0.103853	0.121725	0.0837882	0.298798	0.0554701	0.0346189	0.69687	0.0903148	0.387494	0.33081	0.0810606	0.329988	0.10945	0.147058	-0.0460176	0.43646	0.407488	0.270328	0.591807	0.796149	-0.280046	0.235424	-0.171891	-0.301233
TGFA expression	0.311547	0.640667	0.493953	-0.311235	-0.372099	-0.354195	0.560688	0.372378	0.577659	0.820121	0.751055	0.336866	0.4588	0.294708	0.73328	0.405688	0.57572	0.640667	0.339124	0.0980767	1	0.564573	0.404704	0.101435	0.18809	0.156324	0.703338	0.344383	0.622543	0.493953	0.634742	0.264615	0.189312	0.242489	0.435821	0.334592	0.326539	0.65922	0.66713	0.182874	0.407265	0.415635	0.56942	0.484661	-0.0297098	-0.518406	-0.227066	-0.303354	-0.394418
ADAM8 expression	0.313303	0.704341	0.809067	-0.521098	-0.394876	-0.112879	0.308622	0.347644	0.328924	0.552806	0.582861	0.312301	0.306016	0.271511	0.532969	0.312708	0.605997	0.704341	0.220917	-0.0104295	0.564573	1	0.135805	0.166978	0.291915	0.0490731	0.49142	0.508947	0.193947	0.809067	0.633579	0.108333	0.109822	0.214334	0.515852	0.256776	0.223842	0.397083	0.677683	0.381428	0.177071	0.156476	0.354771	0.235375	-0.166812	-0.631814	-0.337678	-0.432062	-0.218052
ARHGAP24 expression	0.346915	0.378198	0.183079	0.173725	-0.327357	-0.189106	0.307651	0.4046	0.317603	0.361487	0.183083	0.360742	0.243166	0.190636	0.454695	0.0209931	0.306646	0.378198	0.306378	0.358295	0.404704	0.135805	1	0.162023	0.0436364	0.245251	0.265268	0.0428573	0.583937	0.183079	0.261726	0.391795	0.257311	0.211423	0.642332	0.27001	0.426636	0.387495	0.345062	-0.0438335	0.771014	0.70405	0.628808	0.710189	0.319533	-0.347787	0.284967	-0.188499	-0.469238
SERPINE1 expression	0.748196	0.264296	0.154219	-0.202319	-0.303454	-0.012261	0.114147	0.198222	0.0998223	0.102213	0.0786961	0.207035	-0.0184233	0.00991364	0.170464	-0.0666766	0.191538	0.264296	0.110426	0.781647	0.101435	0.166978	0.162023	1	0.17259	0.120901	0.192624	0.263751	0.114315	0.154219	0.16685	0.501793	0.0284533	0.364636	0.282907	0.105654	0.246305	0.000700263	0.169374	0.130529	0.157	0.107539	0.0368258	0.352673	0.610523	-0.382095	0.0629656	-0.276641	-0.147944
GPI expression	0.204799	0.580604	0.0403882	-0.411985	-0.490186	-0.19518	0.740491	0.63742	0.596965	0.0481209	0.178556	0.194984	-0.172199	-0.210185	0.499294	-0.0580781	0.322977	0.580604	0.403773	0.0202353	0.18809	0.291915	0.0436364	0.17259	1	0.700299	0.292537	0.413944	0.36026	0.0403882	0.361461	0.119265	0.684345	0.240689	0.353745	0.727775	0.540908	0.255586	0.192942	0.376614	-0.139551	-0.164506	-0.203088	0.154326	0.0997192	-0.382186	-0.186138	-0.475522	-0.286491
IL18 expression	0.085908	0.406587	-0.111393	-0.140648	-0.486669	-0.118999	0.655466	0.615334	0.494587	0.0340672	0.0610288	0.17766	-0.0580196	-0.135925	0.404	-0.0731484	0.269802	0.406587	0.462535	0.103853	0.156324	0.0490731	0.245251	0.120901	0.700299	1	0.10692	0.270299	0.458575	-0.111393	0.30173	0.165776	0.580991	0.189771	0.303336	0.660192	0.59495	0.279671	0.0936753	0.162937	0.039086	-0.0303475	-0.0859581	0.255349	0.22286	-0.283311	0.11731	-0.365427	-0.335046
EPAS1 expression	0.433072	0.608034	0.404755	-0.358434	-0.276622	-0.33273	0.470052	0.247006	0.564338	0.55021	0.611166	0.269955	0.201186	0.172227	0.59131	0.272665	0.425589	0.608034	0.291513	0.121725	0.703338	0.49142	0.265268	0.192624	0.292537	0.10692	1	0.383561	0.392561	0.404755	0.486116	0.269719	0.227715	0.22495	0.387387	0.275398	0.306714	0.537688	0.55575	0.337594	0.234021	0.253485	0.332611	0.372633	0.00396835	-0.455356	-0.27386	-0.320694	-0.314843
RHOB expression	0.272614	0.599593	0.419552	-0.502461	-0.473011	-0.101585	0.384662	0.385966	0.357803	0.33788	0.495203	0.316521	0.271003	0.134871	0.391589	0.32834	0.379693	0.599593	0.409027	0.0837882	0.344383	0.508947	0.0428573	0.263751	0.413944	0.270299	0.383561	1	0.279417	0.419552	0.421494	0.205081	0.230489	0.295275	0.31661	0.353781	0.369484	0.271388	0.531499	0.565351	-0.058912	-0.00402435	0.0392591	0.218655	0.0403574	-0.504261	-0.243218	-0.41208	-0.282621
RBPJ expression	0.327217	0.596618	0.0823824	0.0155301	-0.556686	-0.305632	0.700362	0.53364	0.600103	0.537005	0.486798	0.487116	0.233501	0.0725986	0.772913	0.18764	0.421243	0.596618	0.568002	0.298798	0.622543	0.193947	0.583937	0.114315	0.36026	0.458575	0.392561	0.279417	1	0.0823824	0.418169	0.436612	0.511658	0.245216	0.552954	0.502543	0.517085	0.610884	0.458719	0.15256	0.508593	0.575271	0.497518	0.709828	0.309264	-0.450483	0.153132	-0.288444	-0.591878
NOTCH1 expression 2	0.281818	0.55044	1	-0.458149	-0.380059	-0.200922	0.1308	0.301832	0.239133	0.539423	0.476999	0.155836	0.418621	0.395786	0.393976	0.276845	0.588287	0.55044	0.061314	0.0554701	0.493953	0.809067	0.183079	0.154219	0.0403882	-0.111393	0.404755	0.419552	0.0823824	1	0.563719	0.133231	0.0756947	0.214406	0.455156	0.151307	0.199337	0.328047	0.714899	0.209416	0.321759	0.364983	0.570396	0.306467	-0.114094	-0.569251	-0.361994	-0.320271	-0.208182
EPHB4 expression	0.174231	0.627648	0.563719	-0.562238	-0.523105	-0.244166	0.499602	0.538743	0.427911	0.561859	0.477311	0.193647	0.368976	0.253156	0.478511	0.200593	0.645161	0.627648	0.200518	0.0346189	0.634742	0.633579	0.261726	0.16685	0.361461	0.30173	0.486116	0.421494	0.418169	0.563719	1	0.167075	0.279213	0.352878	0.393175	0.486165	0.341609	0.289433	0.610424	0.172969	0.151853	0.151815	0.329744	0.247084	-0.0141191	-0.618995	-0.278313	-0.452358	-0.204446
TEK expression	0.565477	0.276782	0.133231	-0.100154	-0.438784	-0.2245	0.291758	0.268467	0.261824	0.318321	0.215209	0.343272	0.17581	0.0919107	0.337453	0.0738268	0.203821	0.276782	0.240537	0.69687	0.264615	0.108333	0.391795	0.501793	0.119265	0.165776	0.269719	0.205081	0.436612	0.133231	0.167075	1	0.176041	0.379822	0.302766	0.220353	0.381775	0.230367	0.319338	0.0927907	0.33528	0.380834	0.303661	0.566169	0.608337	-0.348838	0.1267	-0.17685	-0.367835
E2F8 expression	0.165169	0.486873	0.0756947	-0.157977	-0.53128	-0.425777	0.693468	0.634567	0.627939	0.147602	0.205663	0.0648421	-0.0216494	-0.0538309	0.557201	-0.0105042	0.318373	0.486873	0.424022	0.0903148	0.189312	0.109822	0.257311	0.0284533	0.684345	0.580991	0.227715	0.230489	0.511658	0.0756947	0.279213	0.176041	1	0.209787	0.405162	0.672681	0.550831	0.399371	0.178227	0.125535	0.237446	0.266146	0.169944	0.444708	0.145849	-0.310132	-0.106975	-0.346844	-0.449505
EREG expression	0.418936	0.27676	0.214406	-0.326638	-0.412643	-0.213964	0.29866	0.372993	0.244889	0.27072	0.252133	0.171749	0.369263	0.375956	0.247192	0.33251	0.267913	0.27676	0.152726	0.387494	0.242489	0.214334	0.211423	0.364636	0.240689	0.189771	0.22495	0.295275	0.245216	0.214406	0.352878	0.379822	0.209787	1	0.235916	0.30724	0.339615	0.215374	0.263051	0.0707492	0.17642	0.139274	0.136626	0.316234	0.362922	-0.325859	-0.140771	-0.321281	-0.299813
SYK expression	0.52085	0.710884	0.455156	-0.0605171	-0.500477	-0.10574	0.412458	0.458373	0.423379	0.396796	0.363985	0.42759	0.128244	0.124543	0.660292	0.0338166	0.552564	0.710884	0.360655	0.33081	0.435821	0.515852	0.642332	0.282907	0.353745	0.303336	0.387387	0.31661	0.552954	0.455156	0.393175	0.302766	0.405162	0.235916	1	0.321386	0.475161	0.474479	0.52217	0.301915	0.662333	0.625813	0.573878	0.679502	0.247117	-0.56875	0.0482713	-0.433135	-0.534254
KLF5 expression	0.115746	0.540964	0.151307	-0.353405	-0.59029	-0.41512	0.842359	0.841784	0.797183	0.231559	0.233796	0.0634214	0.0970899	-0.0189684	0.573979	0.0666436	0.339873	0.540964	0.478346	0.0810606	0.334592	0.256776	0.27001	0.105654	0.727775	0.660192	0.275398	0.353781	0.502543	0.151307	0.486165	0.220353	0.672681	0.30724	0.321386	1	0.679347	0.461176	0.271334	0.0401605	0.141911	0.103667	0.130095	0.370962	0.142585	-0.479068	-0.194449	-0.488356	-0.401518
VEGFA expression	0.332461	0.521704	0.199337	-0.20651	-0.560196	-0.22753	0.642706	0.737902	0.590492	0.227934	0.161131	0.194019	0.203242	0.158072	0.503675	0.0730547	0.362224	0.521704	0.386204	0.329988	0.326539	0.223842	0.426636	0.246305	0.540908	0.59495	0.306714	0.369484	0.517085	0.199337	0.341609	0.381775	0.550831	0.339615	0.475161	0.679347	1	0.369746	0.329325	0.0648244	0.33582	0.30775	0.260055	0.560297	0.322317	-0.361457	-0.0144149	-0.417843	-0.479939
HIF1A expression	0.301844	0.55749	0.328047	-0.0258707	-0.404165	-0.448438	0.608086	0.43147	0.702103	0.594536	0.659523	0.254894	0.27233	0.167556	0.793922	0.396751	0.414543	0.55749	0.556612	0.10945	0.65922	0.397083	0.387495	0.000700263	0.255586	0.279671	0.537688	0.271388	0.610884	0.328047	0.289433	0.230367	0.399371	0.215374	0.474479	0.461176	0.369746	1	0.422723	0.128856	0.528297	0.493193	0.554687	0.599132	-0.00720342	-0.418716	-0.118865	-0.343771	-0.537723
TNFRSF1A expression	0.362683	0.752548	0.714899	-0.503824	-0.561012	-0.14836	0.404254	0.354004	0.45081	0.66629	0.659855	0.537445	0.354262	0.315776	0.633482	0.353164	0.658374	0.752548	0.404025	0.147058	0.66713	0.677683	0.345062	0.169374	0.192942	0.0936753	0.55575	0.531499	0.458719	0.714899	0.610424	0.319338	0.178227	0.263051	0.52217	0.271334	0.329325	0.422723	1	0.467679	0.305201	0.392724	0.512843	0.497614	0.0205335	-0.613088	-0.200466	-0.403291	-0.341376
HMOX1 expression	0.222986	0.495536	0.209416	-0.361006	-0.310947	0.161692	0.212996	0.0215644	0.182373	0.154237	0.376791	0.534084	-0.112638	-0.0679521	0.327952	0.120769	0.289623	0.495536	0.398928	-0.0460176	0.182874	0.381428	-0.0438335	0.130529	0.376614	0.162937	0.337594	0.565351	0.15256	0.209416	0.172969	0.0927907	0.125535	0.0707492	0.301915	0.0401605	0.0648244	0.128856	0.467679	1	-0.136536	-0.0773375	-0.121057	0.0859699	-0.0732399	-0.313632	-0.128748	-0.261704	-0.167203
VAV3 expression	0.403352	0.314004	0.321759	0.341416	-0.265814	-0.296719	0.21044	0.300712	0.298734	0.43021	0.229954	0.21157	0.28027	0.253609	0.496844	0.0616972	0.304654	0.314004	0.255577	0.43646	0.407265	0.177071	0.771014	0.157	-0.139551	0.039086	0.234021	-0.058912	0.508593	0.321759	0.151853	0.33528	0.237446	0.17642	0.662333	0.141911	0.33582	0.528297	0.305201	-0.136536	1	0.879908	0.818984	0.793373	0.313232	-0.271016	0.200481	-0.0924435	-0.4968
DICER1 expression	0.402833	0.334102	0.364983	0.274738	-0.329113	-0.270912	0.177652	0.260125	0.276794	0.449737	0.256682	0.273479	0.294921	0.23109	0.504943	0.066581	0.339704	0.334102	0.212685	0.407488	0.415635	0.156476	0.70405	0.107539	-0.164506	-0.0303475	0.253485	-0.00402435	0.575271	0.364983	0.151815	0.380834	0.266146	0.139274	0.625813	0.103667	0.30775	0.493193	0.392724	-0.0773375	0.879908	1	0.896514	0.808933	0.276616	-0.352163	0.161553	-0.0668026	-0.492712
SLC12A6 expression	0.303058	0.385833	0.570396	0.123536	-0.301138	-0.329202	0.180636	0.298408	0.302103	0.630228	0.395438	0.197494	0.457871	0.378514	0.524738	0.19364	0.47288	0.385833	0.163602	0.270328	0.56942	0.354771	0.628808	0.0368258	-0.203088	-0.0859581	0.332611	0.0392591	0.497518	0.570396	0.329744	0.303661	0.169944	0.136626	0.573878	0.130095	0.260055	0.554687	0.512843	-0.121057	0.818984	0.896514	1	0.702012	0.096784	-0.426228	-0.0110627	-0.109318	-0.409054
RTN4 expression	0.593498	0.56844	0.306467	0.0935614	-0.531751	-0.326326	0.465336	0.480433	0.518446	0.479216	0.373281	0.411153	0.25059	0.239783	0.70006	0.139348	0.408655	0.56844	0.46628	0.591807	0.484661	0.235375	0.710189	0.352673	0.154326	0.255349	0.372633	0.218655	0.709828	0.306467	0.247084	0.566169	0.444708	0.316234	0.679502	0.370962	0.560297	0.599132	0.497614	0.0859699	0.793373	0.808933	0.702012	1	0.483723	-0.421957	0.172733	-0.271644	-0.628903
ANGPT1 expression	0.585973	0.0674624	-0.114094	0.135481	-0.278385	-0.0900417	0.162484	0.241322	0.0975065	0.0211344	-0.0869496	0.148587	-0.0116224	-0.0205123	0.124358	-0.138888	-0.00525214	0.0674624	0.102214	0.796149	-0.0297098	-0.166812	0.319533	0.610523	0.0997192	0.22286	0.00396835	0.0403574	0.309264	-0.114094	-0.0141191	0.608337	0.145849	0.362922	0.247117	0.142585	0.322317	-0.00720342	0.0205335	-0.0732399	0.313232	0.276616	0.096784	0.483723	1	-0.108229	0.376547	-0.0975982	-0.245813
NCL expression	-0.463504	-0.729182	-0.569251	0.4898	0.632642	0.161967	-0.473516	-0.494851	-0.503969	-0.499525	-0.456175	-0.402038	-0.182134	-0.0809834	-0.593608	-0.169296	-0.587413	-0.729182	-0.341939	-0.280046	-0.518406	-0.631814	-0.347787	-0.382095	-0.382186	-0.283311	-0.455356	-0.504261	-0.450483	-0.569251	-0.618995	-0.348838	-0.310132	-0.325859	-0.56875	-0.479068	-0.361457	-0.418716	-0.613088	-0.313632	-0.271016	-0.352163	-0.426228	-0.421957	-0.108229	1	0.161376	0.560134	0.33517
CALCRL expression	0.0596397	-0.168992	-0.361994	0.587029	0.176208	0.354596	-0.206353	-0.136424	-0.243511	-0.261427	-0.329581	0.151554	-0.153209	-0.156011	-0.158397	-0.179057	-0.202538	-0.168992	0.000850027	0.235424	-0.227066	-0.337678	0.284967	0.0629656	-0.186138	0.11731	-0.27386	-0.243218	0.153132	-0.361994	-0.278313	0.1267	-0.106975	-0.140771	0.0482713	-0.194449	-0.0144149	-0.118865	-0.200466	-0.128748	0.200481	0.161553	-0.0110627	0.172733	0.376547	0.161376	1	0.253048	0.0981973
CXCR7 expression	-0.303443	-0.567362	-0.320271	0.507074	0.634117	0.10344	-0.490704	-0.472266	-0.42859	-0.270182	-0.289217	-0.230415	-0.106503	-0.0735796	-0.461437	-0.0969384	-0.409293	-0.567362	-0.326613	-0.171891	-0.303354	-0.432062	-0.188499	-0.276641	-0.475522	-0.365427	-0.320694	-0.41208	-0.288444	-0.320271	-0.452358	-0.17685	-0.346844	-0.321281	-0.433135	-0.488356	-0.417843	-0.343771	-0.403291	-0.261704	-0.0924435	-0.0668026	-0.109318	-0.271644	-0.0975982	0.560134	0.253048	1	0.448547
EPHA1 expression	-0.317274	-0.456052	-0.208182	0.0682752	0.590006	0.321239	-0.538281	-0.435123	-0.487013	-0.373699	-0.358773	-0.281239	-0.233119	-0.13192	-0.594821	-0.203829	-0.343793	-0.456052	-0.472699	-0.301233	-0.394418	-0.218052	-0.469238	-0.147944	-0.286491	-0.335046	-0.314843	-0.282621	-0.591878	-0.208182	-0.204446	-0.367835	-0.449505	-0.299813	-0.534254	-0.401518	-0.479939	-0.537723	-0.341376	-0.167203	-0.4968	-0.492712	-0.409054	-0.628903	-0.245813	0.33517	0.0981973	0.448547	1
NAA15 expression 2	-0.153388	-0.459905	-0.458149	1	0.491752	0.136637	-0.355502	-0.321555	-0.316093	-0.302975	-0.351948	-0.138084	-0.12604	-0.103666	-0.248062	-0.158112	-0.409697	-0.459905	-0.113372	0.0577765	-0.311235	-0.521098	0.173725	-0.202319	-0.411985	-0.140648	-0.358434	-0.502461	0.0155301	-0.458149	-0.562238	-0.100154	-0.157977	-0.326638	-0.0605171	-0.353405	-0.20651	-0.0258707	-0.503824	-0.361006	0.341416	0.274738	0.123536	0.0935614	0.135481	0.4898	0.587029	0.507074	0.0682752
TGFBI expression 2	-0.115671	-0.219944	-0.200922	0.136637	0.256414	1	-0.496079	-0.404446	-0.536052	-0.407284	-0.404682	0.161044	-0.231558	-0.126737	-0.455617	-0.187	-0.182249	-0.219944	-0.344327	-0.0895576	-0.354195	-0.112879	-0.189106	-0.012261	-0.19518	-0.118999	-0.33273	-0.101585	-0.305632	-0.200922	-0.244166	-0.2245	-0.425777	-0.213964	-0.10574	-0.41512	-0.22753	-0.448438	-0.14836	0.161692	-0.296719	-0.270912	-0.329202	-0.326326	-0.0900417	0.161967	0.354596	0.10344	0.321239
JAM3 expression	0.369476	-0.0865102	-0.172757	0.108659	0.0938663	0.278758	-0.208741	-0.230022	-0.186702	-0.111573	-0.149668	0.1727	-0.144666	-0.155504	-0.112101	-0.14749	-0.0842594	-0.0865102	-0.10679	0.391019	-0.110385	-0.149767	-0.00485492	0.424205	-0.0923842	-0.1461	-0.0533061	-0.0815371	-0.0573897	-0.172757	-0.255935	0.25243	-0.191052	-0.0510117	-0.0143754	-0.204368	-0.0292713	-0.186337	-0.0600731	-0.00641878	-0.0142991	0.04884	-0.0803357	0.0963975	0.361433	0.0072438	0.242184	0.0752419	0.116937
PLXDC1 expression	-0.37607	-0.613661	-0.183802	0.287843	0.692497	0.288724	-0.621048	-0.514363	-0.53078	-0.365139	-0.420973	-0.369605	-0.161023	-0.0745365	-0.619649	-0.158551	-0.382455	-0.613661	-0.572284	-0.313644	-0.397782	-0.30104	-0.415778	-0.24168	-0.468292	-0.432326	-0.319287	-0.438285	-0.616279	-0.183802	-0.329813	-0.431604	-0.490522	-0.324771	-0.52986	-0.505837	-0.49195	-0.440676	-0.466224	-0.295751	-0.323143	-0.307321	-0.226193	-0.586266	-0.322728	0.457705	0.0683622	0.577438	0.683688
ETS1 expression	-0.430448	-0.783303	-0.388219	0.592787	0.80572	0.173851	-0.665962	-0.570934	-0.610856	-0.396193	-0.464701	-0.414785	-0.124308	-0.0672723	-0.642299	-0.212643	-0.531894	-0.783303	-0.535036	-0.276021	-0.452896	-0.513739	-0.304535	-0.360463	-0.613717	-0.516822	-0.454198	-0.620876	-0.498884	-0.388219	-0.57116	-0.392209	-0.467797	-0.435758	-0.558822	-0.59241	-0.523854	-0.417953	-0.619313	-0.473996	-0.13477	-0.146325	-0.154948	-0.440693	-0.213815	0.756347	0.186492	0.71612	0.502854
S1PR1 expression 2	-0.379026	-0.646479	-0.380059	0.491752	1	0.256414	-0.618419	-0.583792	-0.532066	-0.377085	-0.376523	-0.363177	-0.162144	-0.0317553	-0.612592	-0.13674	-0.513943	-0.646479	-0.49734	-0.337456	-0.372099	-0.394876	-0.327357	-0.303454	-0.490186	-0.486669	-0.276622	-0.473011	-0.556686	-0.380059	-0.523105	-0.438784	-0.53128	-0.412643	-0.500477	-0.59029	-0.560196	-0.404165	-0.561012	-0.310947	-0.265814	-0.329113	-0.301138	-0.531751	-0.278385	0.632642	0.176208	0.634117	0.590006
PLCG1 expression	-0.44701	-0.680816	-0.179269	0.30766	0.751438	0.260961	-0.696404	-0.589747	-0.613535	-0.388796	-0.429098	-0.420244	-0.171998	-0.0715454	-0.679629	-0.180409	-0.434601	-0.680816	-0.608539	-0.371063	-0.455713	-0.313366	-0.492154	-0.327351	-0.51374	-0.506083	-0.382651	-0.484132	-0.676218	-0.179269	-0.425355	-0.474672	-0.49751	-0.411835	-0.592747	-0.583382	-0.579936	-0.50472	-0.48828	-0.317516	-0.35753	-0.324662	-0.246119	-0.641431	-0.373985	0.551038	0.0205469	0.616404	0.721014
LEF1 expression	-0.420198	-0.722118	-0.347582	0.612092	0.812312	0.243258	-0.674512	-0.57282	-0.584519	-0.378854	-0.46597	-0.364977	-0.136529	-0.0379524	-0.63467	-0.178979	-0.47819	-0.722118	-0.510244	-0.278388	-0.434699	-0.496611	-0.305709	-0.344877	-0.617898	-0.493799	-0.441055	-0.584534	-0.513079	-0.347582	-0.529743	-0.420561	-0.492363	-0.431796	-0.542698	-0.588028	-0.538249	-0.403295	-0.556588	-0.427829	-0.127172	-0.134423	-0.116769	-0.44081	-0.254643	0.652272	0.248546	0.722884	0.610337
TIMP3 expression	0.736272	0.421928	0.229587	-0.301037	-0.543567	-0.244156	0.368652	0.382811	0.302475	0.234784	0.183619	0.278065	0.0065709	-0.000922363	0.389384	-0.0467688	0.264106	0.421928	0.281954	0.765933	0.217015	0.219282	0.282448	0.710732	0.348249	0.243146	0.277118	0.303652	0.305116	0.229587	0.295859	0.639849	0.252937	0.52288	0.373173	0.331772	0.432082	0.171004	0.353157	0.189845	0.276453	0.216265	0.149819	0.515303	0.653121	-0.426631	0.0120983	-0.409226	-0.340616
TIMP2 expression	0.367531	0.747227	0.588448	-0.341995	-0.641935	-0.322793	0.515398	0.449065	0.531362	0.635439	0.613041	0.421693	0.325592	0.259011	0.727681	0.249703	0.644431	0.747227	0.483319	0.182657	0.655313	0.509609	0.491469	0.10231	0.278491	0.263708	0.514919	0.406323	0.595287	0.588448	0.515916	0.329245	0.431334	0.271863	0.627464	0.362609	0.487359	0.570083	0.797166	0.379812	0.507314	0.569838	0.626669	0.654059	0.0706772	-0.533483	-0.185662	-0.418479	-0.518407
TIMP4 expression	0.279278	0.17271	0.0826586	-0.193374	0.0183499	-0.127183	0.125711	-0.00107759	0.221075	0.163798	0.204245	0.0204605	0.0217642	0.0735702	0.102588	0.0745043	0.0246759	0.17271	-0.069079	0.126514	0.192074	0.0838281	-0.0279355	0.18228	0.126335	-0.0490724	0.5431	0.252815	0.0277469	0.0826586	0.055728	0.268725	0.108639	0.0881378	0.0663547	0.0596963	0.249579	0.080511	0.116745	0.156159	-0.0377459	0.00728634	0.00750047	0.109731	0.0463748	-0.150295	-0.18013	-0.0524225	-0.0655876
TIMP1 expression	0.553112	0.368905	0.0788745	-0.369382	-0.221852	0.224903	0.100183	-0.0213002	0.0544457	0.0879271	0.187313	0.466154	-0.207137	-0.141289	0.171058	-0.0280578	0.259145	0.368905	0.187849	0.361728	0.121926	0.245923	-0.0586442	0.601617	0.316958	0.128958	0.264473	0.391274	0.0521293	0.0788745	0.191492	0.256641	0.000457118	0.188161	0.171872	-0.00370565	0.0377981	-0.0476012	0.287292	0.543954	-0.175582	-0.184804	-0.229384	0.0559804	0.240749	-0.388867	0.0490445	-0.27508	0.0107616
MMP25 expression	0.284378	0.71559	0.754625	-0.596906	-0.518426	-0.432604	0.505807	0.434624	0.52856	0.765632	0.727535	0.246272	0.433281	0.339093	0.658749	0.363609	0.683617	0.71559	0.302613	0.0312703	0.779795	0.747625	0.27169	0.14247	0.258244	0.119207	0.645584	0.462262	0.389112	0.754625	0.765599	0.206779	0.249376	0.319112	0.447902	0.37105	0.292119	0.521754	0.770969	0.276406	0.275843	0.295512	0.515861	0.371774	-0.114807	-0.61572	-0.458428	-0.457934	-0.352963
MMP9 expression	0.354353	0.79293	0.457076	-0.431516	-0.512846	-0.397177	0.735317	0.618493	0.742305	0.515098	0.521697	0.279869	0.141219	0.0498993	0.768223	0.143258	0.584232	0.79293	0.454923	0.0934455	0.661277	0.613304	0.306156	0.219082	0.630631	0.436093	0.630094	0.457369	0.523377	0.457076	0.683376	0.182025	0.490631	0.308966	0.541824	0.663078	0.476941	0.541294	0.511937	0.332778	0.255536	0.214435	0.294813	0.423572	0.0463338	-0.623595	-0.290521	-0.468935	-0.38479
MMP8 expression	0.220561	0.612141	0.094234	-0.226121	-0.50844	-0.373663	0.870383	0.764477	0.803923	0.278852	0.292367	0.208686	0.0451225	-0.0514687	0.684808	0.0408664	0.363765	0.612141	0.496243	0.122316	0.422846	0.239062	0.334043	0.0971669	0.734711	0.639341	0.398561	0.317383	0.634505	0.094234	0.420412	0.261885	0.680052	0.255886	0.432898	0.839593	0.687827	0.508039	0.268632	0.164023	0.222242	0.213217	0.170178	0.458625	0.168255	-0.464828	-0.0901107	-0.400847	-0.446496
MMP3 expression	0.115101	0.101916	0.183008	-0.218498	-0.216805	-0.23514	0.183876	0.173644	0.27551	0.288125	0.167272	-0.0575759	0.18467	0.21275	0.168093	0.124993	0.159242	0.101916	0.0233236	0.124475	0.209366	0.0836487	0.11558	0.081123	-0.04823	-0.0684331	0.207101	0.0821424	0.132696	0.183008	0.175958	0.272522	0.104312	0.186625	0.0458712	0.180776	0.212973	0.157662	0.194935	-0.108555	0.0975599	0.188781	0.237887	0.221579	0.0898343	-0.167914	-0.227475	-0.15751	-0.208593
MMP27 expression	0.127333	0.445133	0.122941	-0.133046	-0.392157	-0.356512	0.612215	0.585156	0.602275	0.288289	0.238419	0.104883	0.167268	0.0680286	0.518162	0.049885	0.262383	0.445133	0.295969	0.111477	0.40988	0.163717	0.448841	0.0216751	0.44464	0.437046	0.343431	0.16375	0.545643	0.122941	0.342844	0.27027	0.542328	0.231838	0.370223	0.610382	0.541796	0.443298	0.212867	-0.0154655	0.298936	0.342989	0.335747	0.438729	0.110595	-0.415996	-0.0312255	-0.254041	-0.355337
MMP14 expression	0.340473	0.367902	0.120532	-0.363746	-0.291194	0.184299	0.154356	0.106096	0.122783	0.0936519	0.176879	0.394133	-0.109128	0.0063388	0.175851	-0.0088582	0.223839	0.367902	0.137137	0.190604	0.106433	0.220052	0.00913896	0.283673	0.283734	0.145431	0.320001	0.38138	0.145714	0.120532	0.218163	0.291292	0.0988886	0.210499	0.20511	0.104586	0.264237	-0.0252198	0.380439	0.542671	-0.157313	-0.0525994	-0.0871906	0.135459	0.114211	-0.341757	-0.0309736	-0.343372	-0.103628
MMP20 expression	0.00536779	0.138141	0.15864	-0.395674	-0.222835	-0.123178	0.131508	0.123475	0.135419	0.150469	0.236857	-0.0413938	0.139052	0.147533	0.0390098	0.134372	0.186046	0.138141	0.0290959	-0.0542767	0.143804	0.201768	-0.0810994	0.0507082	0.0461331	-0.0508931	0.174569	0.174415	0.0115156	0.15864	0.335884	0.0402308	-0.00858237	0.20231	-0.0216768	0.166405	0.0114306	-0.0111022	0.165847	0.0836654	-0.15944	-0.0962372	-0.00975812	-0.0806792	-0.0732644	-0.277229	-0.344241	-0.194514	0.00757659
MMP2 expression	-0.114739	0.023485	0.10681	-0.551909	-0.128759	-0.171939	0.107724	0.0799748	0.0830312	0.0676612	0.117673	-0.132541	0.0466084	0.042447	-0.0595096	0.0487277	0.0942994	0.023485	-0.0991433	-0.206829	0.0148396	0.129638	-0.275804	-0.0116735	0.0912498	-0.132999	0.0789947	0.107811	-0.188289	0.10681	0.269652	-0.076204	-0.00127779	0.139059	-0.231713	0.160958	-0.0820327	-0.137962	0.0699613	-0.0107399	-0.379379	-0.333978	-0.223609	-0.278983	-0.178826	-0.14309	-0.482551	-0.24953	0.0584486
MMP19 expression	0.15836	0.311567	0.0106606	-0.402253	-0.263751	0.169322	0.15694	0.018648	0.10318	0.0132981	0.142799	0.34068	-0.123544	-0.0481877	0.123228	0.0260391	0.148451	0.311567	0.18164	0.00998446	0.111359	0.137012	-0.00671018	0.178649	0.266261	0.214374	0.270848	0.31506	0.111849	0.0106606	0.248907	0.10626	0.0727977	0.124899	0.0628456	0.101156	0.111595	-0.095424	0.317648	0.453285	-0.277895	-0.240013	-0.245094	-0.0152091	-0.0107413	-0.260877	-0.056091	-0.306374	-0.0441876
MMP10 expression	-0.0060207	0.0904834	0.0850653	-0.314525	-0.219777	-0.228971	0.198207	0.0798966	0.202286	0.221511	0.232781	-0.0963465	0.107042	0.014552	0.0614615	0.168128	0.10242	0.0904834	0.070235	-0.0392698	0.188518	0.100495	-0.0682444	0.0534414	0.0320002	-0.0281218	0.194871	0.165667	0.0182641	0.0850653	0.255753	0.142547	0.0609904	0.133645	-0.11168	0.157568	-0.0151756	0.0711321	0.141983	0.0359949	-0.115784	-0.0802212	-0.00824683	-0.0456993	-0.0518594	-0.18943	-0.296389	-0.178735	-0.0442131
MMP17 expression	-0.0174378	0.223979	0.120392	-0.543167	-0.218621	0.274713	0.0615506	0.0680448	0.0179419	-0.152239	-0.0286901	0.131611	-0.217387	-0.190077	-0.0651935	-0.0571213	0.0563963	0.223979	-0.00342942	-0.162123	-0.103517	0.333017	-0.281037	0.0758334	0.385869	0.191068	0.0310379	0.376968	-0.221275	0.120392	0.23487	-0.0901965	-0.0221384	0.0946302	-0.0547965	0.202585	0.0442294	-0.148334	0.136131	0.355725	-0.49615	-0.512716	-0.421721	-0.353241	-0.217085	-0.315139	-0.207516	-0.36811	0.145487
MMP1 expression	0.394215	0.0336272	-0.116605	-0.0748609	-0.100152	0.0199724	0.111135	0.0116858	0.0944114	0.0421321	0.0603447	0.169173	-0.0453489	-0.0747526	0.0652082	0.0328521	-0.0730928	0.0336272	0.100376	0.412892	0.0152586	-0.0750324	0.00775297	0.504125	0.102247	0.0475969	0.113101	0.0791869	0.10867	-0.116605	-0.0701228	0.298971	-0.00597122	0.131047	-0.0182425	0.0492656	0.0609312	0.00732481	0.0436373	0.0735366	-0.0156817	-0.00649302	-0.101697	0.155607	0.490684	-0.123699	0.0744054	-0.0447274	-0.0631442
MMP11 expression	-0.145759	-0.0386401	0.10755	-0.533391	-0.0535533	-0.140267	0.035853	0.0304679	0.0551623	0.0582145	0.103272	-0.240233	0.0285719	0.079336	-0.121941	0.0881188	0.0136226	-0.0386401	-0.172761	-0.267347	-0.0167549	0.112843	-0.313535	-0.0244449	0.0559444	-0.153664	0.0427257	0.122523	-0.289925	0.10755	0.250447	-0.176634	-0.031869	0.162019	-0.23361	0.0982484	-0.147399	-0.136407	0.0145889	-0.0417133	-0.401409	-0.40959	-0.25076	-0.356614	-0.268906	-0.0726049	-0.492887	-0.22241	0.15214
MMP15 expression	-0.135285	0.0424345	0.0697993	-0.557317	-0.13043	-0.0852123	0.122118	0.0931837	0.0731005	-0.0345237	0.0263558	-0.174624	-0.0319574	-0.0203931	-0.0798866	0.0247724	0.0434753	0.0424345	-0.0314141	-0.241152	-0.00762192	0.103673	-0.340316	-0.000774665	0.213037	0.00803508	0.0929439	0.146063	-0.205798	0.0697993	0.299367	-0.14115	0.0548225	0.117863	-0.244821	0.192725	-0.0255474	-0.143381	0.0203389	0.0271282	-0.477739	-0.469841	-0.325861	-0.363685	-0.226541	-0.110898	-0.486498	-0.303938	0.133617
MMP16 expression	-0.0416371	-0.0267632	-0.0203314	-0.257638	-0.11858	-0.0462331	0.0423783	0.0452617	0.0260564	-0.0310314	-0.0172737	-0.0295301	-0.107787	-0.0971752	-0.0822021	-0.0507358	-0.0353323	-0.0267632	-0.101044	-0.0626926	-0.068946	0.0417079	-0.185599	0.039035	0.100214	-0.00464435	-0.0568077	0.0204804	-0.0798497	-0.0203314	0.11498	0.0732537	-0.0351461	0.147275	-0.212826	0.144574	-0.074413	-0.112986	-0.0394329	-0.00168973	-0.290116	-0.214342	-0.174447	-0.152057	0.0152855	-0.148475	-0.17007	-0.118535	0.106274
MMP24 expression	-0.0525512	0.0680699	0.0803842	-0.555689	-0.143246	0.0183675	0.0741257	0.0302435	0.0888631	-0.041674	0.048997	-0.0347461	-0.134413	-0.0764938	-0.0772523	0.0424284	0.043764	0.0680699	-0.0371623	-0.170395	-0.0324494	0.169955	-0.329088	0.0693153	0.193825	0.0384249	0.0693513	0.159161	-0.22218	0.0803842	0.250938	-0.0845135	-0.0663285	0.157291	-0.241302	0.176703	-0.0873223	-0.149819	0.0668971	0.169232	-0.484888	-0.461079	-0.350642	-0.339163	-0.164271	-0.213809	-0.349836	-0.252558	0.225765
MMP28 expression	-0.134563	0.0107096	0.107857	-0.654552	-0.0995777	-0.0404516	0.0753765	0.0540168	0.0594178	-0.0191826	0.060653	-0.148759	-0.00795726	0.00742332	-0.138636	0.0400944	-0.00753864	0.0107096	-0.145514	-0.226575	-0.0104099	0.15016	-0.42292	0.00818239	0.159043	-0.103958	0.110434	0.226165	-0.271928	0.107857	0.299126	-0.103528	-0.061238	0.170725	-0.319057	0.190229	-0.0841933	-0.201233	0.0591033	0.0545435	-0.54107	-0.503032	-0.373529	-0.407652	-0.214454	-0.124961	-0.507338	-0.213322	0.20102
MMP26 expression	0.0661747	0.0965433	0.113528	-0.152949	-0.217759	-0.100281	0.0869954	0.105205	0.123995	0.107923	0.0466677	0.0463663	0.0129354	-0.0460196	0.0495388	-0.0652956	0.0901565	0.0965433	-0.000996547	0.0693596	0.0342753	0.0789611	0.0701247	0.0640837	0.0240833	0.00794859	0.0242673	0.04709	0.059549	0.113528	0.105809	0.195904	0.0665941	0.138665	0.0725193	0.164525	0.0951417	-0.0086347	0.137621	0.0160318	0.00884072	0.120173	0.130794	0.0827515	0.0686757	-0.277768	-0.113478	-0.0959974	-0.0256647
MMP23A///MMP23B expression	-0.149706	0.0112542	0.144833	-0.640639	-0.0761686	-0.0573124	0.0221732	0.00713203	0.0149639	-0.0246871	0.0700066	-0.158292	-0.0371047	0.0251876	-0.1479	0.0591064	0.0288801	0.0112542	-0.134923	-0.294699	-0.0472695	0.172912	-0.454735	-0.0301979	0.140096	-0.109421	0.0699548	0.225538	-0.334168	0.144833	0.269677	-0.190304	-0.0690186	0.127693	-0.349469	0.113174	-0.149374	-0.206239	0.0732539	0.0931669	-0.578191	-0.54956	-0.385896	-0.450223	-0.309151	-0.115034	-0.536274	-0.26347	0.194029
MMP7 expression	0.0186291	0.038766	0.0478909	-0.0129462	-0.0893366	-0.0427093	0.0378209	0.0155204	0.093947	0.197707	0.119552	0.0563704	0.125315	0.0889929	0.0455405	0.103151	0.0817134	0.038766	-0.0506041	0.0738277	0.117206	0.0307769	0.210215	-0.00750636	-0.135347	-0.0768965	0.126091	-0.0152821	0.13943	0.0478909	0.0331923	0.239074	-0.00571749	0.096185	0.124289	0.0104155	0.0462325	0.0844896	0.0959228	-0.0143142	0.166791	0.265223	0.250884	0.149952	0.0497366	-0.198531	-0.0121941	0.115855	-0.0735532
MMP12 expression	0.187868	0.126981	0.0185237	-0.144534	0.0391694	-0.0524098	0.112303	-0.00929259	0.20948	0.122602	0.170326	0.0197597	-0.0123395	0.0454853	0.0370103	0.103252	-0.00725453	0.126981	-0.0350898	0.0791672	0.107467	0.00948826	-0.0316686	0.142136	0.136046	0.0177559	0.436949	0.272474	0.017901	0.0185237	0.00315145	0.229416	0.072707	0.0804609	0.0276397	0.0512586	0.20208	0.0317154	0.0838963	0.161034	-0.113398	-0.0452613	-0.0509641	0.0485767	0.0569243	-0.13917	-0.105093	-0.00523754	0.012577
MMP21 expression	-0.183303	-0.0520132	0.0885044	-0.54415	-0.015555	-0.0431411	-0.0363291	-0.0650876	-0.00873375	-0.00415442	0.029362	-0.166111	-0.00454974	0.0831199	-0.183848	0.0997329	-0.0266072	-0.0520132	-0.180734	-0.309676	-0.0669856	0.136657	-0.390484	-0.0762718	0.0473651	-0.161265	0.0471639	0.0687293	-0.370717	0.0885044	0.185635	-0.164964	-0.133707	0.0978424	-0.323587	0.0284183	-0.206606	-0.203726	0.0117799	0.0702974	-0.467174	-0.461385	-0.314243	-0.419174	-0.338769	-0.0665345	-0.496142	-0.152073	0.220915
MMP13 expression	-0.0506651	-0.0066202	0.0504554	-0.340151	-0.09809	-0.102799	0.0824071	0.0149966	0.0849302	0.0434138	0.0201368	-0.130514	0.0132258	0.0266205	-0.0362126	0.0620073	0.0104864	-0.0066202	-0.114319	-0.0755895	0.00793075	0.0763906	-0.165732	0.00777974	0.0525579	-0.0179791	0.0687692	0.0270517	-0.15189	0.0504554	0.121128	0.0250364	-0.071735	0.129382	-0.163883	0.0973171	-0.0432416	-0.0677061	0.000975889	-0.0561536	-0.245171	-0.183977	-0.109126	-0.165637	-0.0864069	-0.144794	-0.266276	-0.156015	0.0234245
[truncated: 35 more columns]
