# Supplementary material for: Angiogenesis-related genes may be a more important factor than matrix metalloproteinases in bronchopulmonary dysplasia development
Source: Oncotarget. 2017 Jan 18;8(12):18670–9. doi: 10.18632/oncotarget.14722 (PMC5386638; doi:10.18632/oncotarget.14722)
Supplement: Supplementary file 3 [file oncotarget-08-18670-s003.xlsx]

## Sheet: correlation coefficient
	MMP9	MMP25	MMP8	TIMP3	TIMP2	ETS1 act	LEF1 act	THBS1 inh	ANXA3 act	PROK2 act	ADM act	PLCG1 act	PLXDC1 act	S1PR1 act	MAPK14 act	TGFBI act	ADAM8 act	SEMA4A inh	TEK act	EPAS1 act	CHI3L1 act	CEACAM1 act	SERPINE1 act	TGFA act	ARHGAP24 act	CYP1B1 act	GPI act	MEIS1 act	C3AR1 act	TAL1 act	ANPEP act	JAM3 act	IL1B act	IL8 act	PTGS2 act	E2F8 act	FMNL3 act	MEG3 inh	RORA act	SERPINF1 inh	BRCA1 act	PTPRM inh	C5AR1 act	LRG1 act
MMP9	1	0.6939	0.724244	0.36125	0.562987	-0.643518	-0.616708	0.354353	0.735317	0.515098	0.521697	-0.564929	-0.474971	-0.512846	0.768223	-0.397177	0.613304	0.79293	0.182025	0.630094	0.618493	0.742305	0.219082	0.661277	0.306156	0.279869	0.630631	0.0934455	0.454923	0.0723541	0.584232	-0.189955	0.143258	0.0498993	0.141219	0.490632	-0.475934	0.372211	-0.452496	-0.408511	0.478693	-0.348522	0.606459	0.722177
MMP25	0.6939	1	0.340114	0.313455	0.745387	-0.576026	-0.568508	0.284378	0.505807	0.765632	0.727535	-0.454124	-0.411166	-0.518426	0.658749	-0.432604	0.747625	0.71559	0.206779	0.645584	0.434624	0.52856	0.14247	0.779795	0.27169	0.246272	0.258244	0.0312703	0.302613	0.0346652	0.683617	-0.248014	0.363609	0.339093	0.433281	0.249377	-0.402152	0.433953	-0.386211	-0.47997	0.219691	-0.312895	0.802539	0.80385
MMP8	0.724244	0.340114	1	0.325708	0.433685	-0.571663	-0.556676	0.220561	0.870383	0.278852	0.292367	-0.604856	-0.524689	-0.50844	0.684808	-0.373663	0.239062	0.612141	0.261885	0.398561	0.764477	0.803923	0.0971669	0.422846	0.334043	0.208686	0.734711	0.122316	0.496243	-0.0172075	0.363765	-0.145971	0.0408664	-0.0514687	0.0451225	0.680053	-0.564175	0.182224	-0.412429	-0.338727	0.683481	-0.348943	0.435314	0.529022
TIMP3	0.36125	0.313455	0.325708	1	0.37161	-0.54868	-0.54932	0.736272	0.368652	0.234784	0.183619	-0.537065	-0.476054	-0.543567	0.389384	-0.244156	0.219282	0.421928	0.639849	0.277118	0.382811	0.302475	0.710732	0.217015	0.282448	0.278065	0.348249	0.765933	0.281954	0.689897	0.264106	0.17487	-0.0467688	-0.000922363	0.0065709	0.252937	-0.397763	0.620947	-0.420472	-0.341363	0.297622	-0.36579	0.347276	0.275495
TIMP2	0.562987	0.745387	0.433685	0.37161	1	-0.598181	-0.579616	0.367531	0.515398	0.635439	0.613041	-0.58912	-0.568886	-0.641935	0.727681	-0.322793	0.509609	0.747227	0.329245	0.514919	0.449065	0.531362	0.10231	0.655313	0.491469	0.421693	0.278491	0.182657	0.483319	0.0141037	0.644431	-0.16618	0.249703	0.259011	0.325592	0.431334	-0.417673	0.460327	-0.353726	-0.605122	0.486632	-0.258125	0.777113	0.683633
ETS1 act	-0.643518	-0.576026	-0.571663	-0.54868	-0.598181	1	0.921329	-0.430448	-0.665962	-0.396193	-0.464701	0.821954	0.72577	0.80572	-0.642299	0.173851	-0.513739	-0.783303	-0.392209	-0.454198	-0.570934	-0.610856	-0.360463	-0.452896	-0.304535	-0.414785	-0.613717	-0.276021	-0.535036	-0.266093	-0.531894	0.078416	-0.212643	-0.0672723	-0.124308	-0.467797	0.703487	-0.44587	0.765879	0.380782	-0.436425	0.643455	-0.638698	-0.583118
LEF1 act	-0.616708	-0.568508	-0.556676	-0.54932	-0.579616	0.921329	1	-0.420197	-0.674512	-0.378851	-0.465968	0.863916	0.808647	0.812308	-0.63467	0.243257	-0.496611	-0.722118	-0.420559	-0.441055	-0.572818	-0.584518	-0.344879	-0.434696	-0.30571	-0.364977	-0.6179	-0.278388	-0.510246	-0.261645	-0.478188	0.0539976	-0.178981	-0.0379483	-0.136528	-0.492363	0.723252	-0.444071	0.727102	0.444783	-0.454571	0.68828	-0.618611	-0.57206
THBS1 inh	0.354353	0.284378	0.220561	0.736272	0.367531	-0.430448	-0.420197	1	0.22957	0.303971	0.263968	-0.44701	-0.37607	-0.379026	0.455932	-0.115671	0.313303	0.455639	0.565477	0.433072	0.223905	0.263195	0.748196	0.311547	0.346915	0.421541	0.204799	0.785367	0.217086	0.766751	0.269882	0.369476	0.0304052	0.0847237	0.0315755	0.165169	-0.229741	0.612969	-0.283893	-0.383817	0.213792	-0.214716	0.297288	0.281317
ANXA3 act	0.735317	0.505807	0.870383	0.368652	0.515398	-0.665962	-0.674512	0.22957	1	0.467856	0.485115	-0.696404	-0.621048	-0.618419	0.790466	-0.496079	0.308622	0.670791	0.291758	0.470052	0.770796	0.89091	0.114147	0.560688	0.307651	0.247604	0.740491	0.108581	0.626577	-0.0229484	0.42657	-0.208741	0.195493	-0.000274445	0.127782	0.693469	-0.687284	0.189477	-0.515259	-0.422094	0.704344	-0.422209	0.540023	0.730609
PROK2 act	0.515098	0.765632	0.278852	0.234784	0.635439	-0.396193	-0.378851	0.303971	0.467856	1	0.781529	-0.388796	-0.365139	-0.377085	0.661161	-0.407284	0.552806	0.555083	0.318321	0.55021	0.335517	0.493008	0.102213	0.820121	0.361487	0.312092	0.0481209	0.136384	0.305804	0.0347283	0.59062	-0.111573	0.505984	0.414134	0.567846	0.147602	-0.376979	0.266393	-0.226797	-0.448042	0.215083	-0.133269	0.727168	0.784754
ADM act	0.521697	0.727535	0.292367	0.183619	0.613041	-0.464701	-0.465968	0.263968	0.485115	0.781529	1	-0.429098	-0.420973	-0.376523	0.683891	-0.404682	0.582861	0.614335	0.215209	0.611166	0.254232	0.507448	0.0786961	0.751055	0.183083	0.322317	0.178556	0.00860419	0.47227	0.00124461	0.53659	-0.149668	0.633382	0.345813	0.433127	0.205663	-0.435894	0.215796	-0.300455	-0.407356	0.229016	-0.191205	0.693309	0.83576
PLCG1 act	-0.564929	-0.454124	-0.604856	-0.537065	-0.58912	0.821954	0.863916	-0.44701	-0.696404	-0.388796	-0.429098	1	0.881525	0.751438	-0.679629	0.260961	-0.313366	-0.680816	-0.474672	-0.382651	-0.589747	-0.613535	-0.327351	-0.455713	-0.492154	-0.420244	-0.51374	-0.371063	-0.608539	-0.246572	-0.434601	0.00861164	-0.180409	-0.0715454	-0.171998	-0.49751	0.772869	-0.354319	0.573994	0.496402	-0.535656	0.530076	-0.616673	-0.545507
PLXDC1 act	-0.474971	-0.411166	-0.524689	-0.476054	-0.568886	0.72577	0.808647	-0.37607	-0.621048	-0.365139	-0.420973	0.881525	1	0.692497	-0.619649	0.288724	-0.30104	-0.613661	-0.431604	-0.319287	-0.514363	-0.53078	-0.24168	-0.397782	-0.415778	-0.369605	-0.468292	-0.313644	-0.572284	-0.210142	-0.382455	-0.00609479	-0.158551	-0.0745365	-0.161023	-0.490522	0.733614	-0.30892	0.489592	0.541785	-0.518366	0.513543	-0.558948	-0.49155
S1PR1 act	-0.512846	-0.518426	-0.50844	-0.543567	-0.641935	0.80572	0.812308	-0.379026	-0.618419	-0.377085	-0.376523	0.751438	0.692497	1	-0.612592	0.256414	-0.394876	-0.646479	-0.438784	-0.276622	-0.583792	-0.532066	-0.303454	-0.372099	-0.327357	-0.363177	-0.490186	-0.337456	-0.49734	-0.225245	-0.513943	0.0938663	-0.13674	-0.0317553	-0.162144	-0.53128	0.585165	-0.490097	0.565858	0.541124	-0.546552	0.482761	-0.597384	-0.492958
MAPK14 act	0.768223	0.658749	0.684808	0.389384	0.727681	-0.642299	-0.63467	0.455932	0.790466	0.661161	0.683891	-0.679629	-0.619649	-0.612592	1	-0.455617	0.532969	0.814722	0.337453	0.59131	0.554162	0.804838	0.170464	0.73328	0.454695	0.476055	0.499294	0.22277	0.63429	0.0888207	0.586072	-0.112101	0.256919	0.0760319	0.1644	0.557201	-0.560416	0.383163	-0.37904	-0.582899	0.616358	-0.290301	0.621328	0.80523
TGFBI act	-0.397177	-0.432604	-0.373663	-0.244156	-0.322793	0.173851	0.243257	-0.115671	-0.496079	-0.407284	-0.404682	0.260961	0.288724	0.256414	-0.455617	1	-0.112879	-0.219944	-0.2245	-0.33273	-0.404446	-0.536052	-0.012261	-0.354195	-0.189106	0.161044	-0.19518	-0.0895576	-0.344327	-0.000451666	-0.182249	0.278758	-0.187	-0.126737	-0.231558	-0.425777	0.238743	-0.296888	0.0317654	0.49069	-0.401827	0.0236483	-0.321123	-0.538361
ADAM8 act	0.613304	0.747625	0.239062	0.219282	0.509609	-0.513739	-0.496611	0.313303	0.308622	0.552806	0.582861	-0.313366	-0.30104	-0.394876	0.532969	-0.112879	1	0.704341	0.108333	0.49142	0.347644	0.328924	0.166978	0.564573	0.135805	0.312301	0.291915	-0.0104295	0.220917	0.091251	0.605997	-0.149767	0.312708	0.271511	0.306016	0.109822	-0.180088	0.363402	-0.323338	-0.287638	0.0685078	-0.3112	0.572951	0.565545
SEMA4A inh	0.79293	0.71559	0.612141	0.421928	0.747227	-0.783303	-0.722118	0.455639	0.670791	0.555083	0.614335	-0.680816	-0.613661	-0.646479	0.814722	-0.219944	0.704341	1	0.276782	0.608034	0.576657	0.663499	0.264296	0.640667	0.378198	0.507061	0.580604	0.167505	0.557949	0.16103	0.686977	-0.0865102	0.224434	0.126715	0.168668	0.486874	-0.53721	0.399686	-0.529854	-0.476239	0.473102	-0.427096	0.724877	0.704229
TEK act	0.182025	0.206779	0.261885	0.639849	0.329245	-0.392209	-0.420559	0.565477	0.291758	0.318321	0.215209	-0.474672	-0.431604	-0.438784	0.337453	-0.2245	0.108333	0.276782	1	0.269719	0.268467	0.261824	0.501793	0.264615	0.391795	0.343272	0.119265	0.69687	0.240537	0.526944	0.203821	0.25243	0.0738268	0.0919107	0.17581	0.176041	-0.364407	0.386877	-0.292481	-0.328386	0.254133	-0.222023	0.317848	0.274367
EPAS1 act	0.630094	0.645584	0.398561	0.277118	0.514919	-0.454198	-0.441055	0.433072	0.470052	0.55021	0.611166	-0.382651	-0.319287	-0.276622	0.59131	-0.33273	0.49142	0.608034	0.269719	1	0.247006	0.564338	0.192624	0.703338	0.265268	0.269955	0.292537	0.121725	0.291513	0.173886	0.425589	-0.0533061	0.272665	0.172227	0.201186	0.227715	-0.323427	0.309534	-0.341409	-0.332667	0.219813	-0.228369	0.520815	0.707867
CHI3L1 act	0.618493	0.434624	0.764477	0.382811	0.449065	-0.570934	-0.572818	0.223905	0.770796	0.335517	0.254232	-0.589747	-0.514363	-0.583792	0.554162	-0.404446	0.347644	0.576657	0.268467	0.247006	1	0.682951	0.198222	0.372378	0.4046	0.0708437	0.63742	0.190642	0.443014	0.0313339	0.454744	-0.230022	0.106228	0.217831	0.319035	0.634567	-0.482829	0.317627	-0.398584	-0.366006	0.661473	-0.354377	0.559194	0.502027
CEACAM1 act	0.742305	0.52856	0.803923	0.302475	0.531362	-0.610856	-0.584518	0.263195	0.89091	0.493008	0.507448	-0.613535	-0.53078	-0.532066	0.804838	-0.536052	0.328924	0.663499	0.261824	0.564338	0.682951	1	0.0998223	0.577659	0.317603	0.194069	0.596965	0.102378	0.587288	0.00699416	0.420272	-0.186702	0.219445	0.0134167	0.0850964	0.62794	-0.53578	0.259624	-0.419326	-0.466719	0.629925	-0.292248	0.471887	0.783131
SERPINE1 act	0.219082	0.14247	0.0971669	0.710732	0.10231	-0.360463	-0.344879	0.748196	0.114147	0.102213	0.0786961	-0.327351	-0.24168	-0.303454	0.170464	-0.012261	0.166978	0.264296	0.501793	0.192624	0.198222	0.0998223	1	0.101435	0.162023	0.207035	0.17259	0.781647	0.110426	0.839608	0.191538	0.424205	-0.0666766	0.00991364	-0.0184233	0.0284532	-0.208584	0.548909	-0.309704	-0.13009	0.0431534	-0.220805	0.168415	0.0868678
TGFA act	0.661277	0.779795	0.422846	0.217015	0.655313	-0.452896	-0.434696	0.311547	0.560688	0.820121	0.751055	-0.455713	-0.397782	-0.372099	0.73328	-0.354195	0.564573	0.640667	0.264615	0.703338	0.372378	0.577659	0.101435	1	0.404704	0.336866	0.18809	0.0980767	0.339124	0.0268582	0.57572	-0.110385	0.405688	0.294708	0.4588	0.189312	-0.42449	0.223413	-0.295675	-0.421233	0.30234	-0.20677	0.704748	0.823505
ARHGAP24 act	0.306156	0.27169	0.334043	0.282448	0.491469	-0.304535	-0.30571	0.346915	0.307651	0.361487	0.183083	-0.492154	-0.415778	-0.327357	0.454695	-0.189106	0.135805	0.378198	0.391795	0.265268	0.4046	0.317603	0.162023	0.404704	1	0.360742	0.0436364	0.358295	0.306378	0.0756746	0.306646	-0.00485492	0.0209931	0.190636	0.243166	0.257311	-0.260201	0.213477	-0.0909282	-0.425941	0.410891	-0.0712567	0.407682	0.291307
CYP1B1 act	0.279869	0.246272	0.208686	0.278065	0.421693	-0.414785	-0.364977	0.421541	0.247604	0.312092	0.322317	-0.420244	-0.369605	-0.363177	0.476055	0.161044	0.312301	0.507061	0.343272	0.269955	0.0708437	0.194069	0.207035	0.336866	0.360742	1	0.194984	0.240968	0.391828	0.196104	0.322265	0.1727	0.140061	0.0351641	0.00235397	0.0648422	-0.389537	0.118145	-0.336281	-0.170733	0.140269	-0.209171	0.361971	0.300617
GPI act	0.630631	0.258244	0.734711	0.348249	0.278491	-0.613717	-0.6179	0.204799	0.740491	0.0481209	0.178556	-0.51374	-0.468292	-0.490186	0.499294	-0.19518	0.291915	0.580604	0.119265	0.292537	0.63742	0.596965	0.17259	0.18809	0.0436364	0.194984	1	0.0202353	0.403773	0.0745713	0.322977	-0.0923842	-0.0580781	-0.210185	-0.172199	0.684346	-0.52462	0.158795	-0.572276	-0.15532	0.585302	-0.533794	0.303235	0.379819
MEIS1 act	0.0934455	0.0312703	0.122316	0.765933	0.182657	-0.276021	-0.278388	0.785367	0.108581	0.136384	0.00860419	-0.371063	-0.313644	-0.337456	0.22277	-0.0895576	-0.0104295	0.167505	0.69687	0.121725	0.190642	0.102378	0.781647	0.0980767	0.358295	0.240968	0.0202353	1	0.118	0.79376	0.119241	0.391019	-0.0933329	0.0464677	0.0436337	0.0903148	-0.159093	0.575859	-0.161805	-0.288568	0.210802	-0.104981	0.135503	0.0363868
C3AR1 act	0.454923	0.302613	0.496243	0.281954	0.483319	-0.535036	-0.510246	0.217086	0.626577	0.305804	0.47227	-0.608539	-0.572284	-0.49734	0.63429	-0.344327	0.220917	0.557949	0.240537	0.291513	0.443014	0.587288	0.110426	0.339124	0.306378	0.391828	0.403773	0.118	1	-0.00167033	0.309062	-0.10679	0.262434	0.00611194	0.0753123	0.424022	-0.561601	0.174733	-0.36058	-0.341907	0.500659	-0.295886	0.453883	0.551396
TAL1 act	0.0723541	0.0346652	-0.0172075	0.689897	0.0141037	-0.266093	-0.261645	0.766751	-0.0229484	0.0347283	0.00124461	-0.246572	-0.210142	-0.225245	0.0888207	-0.000451666	0.091251	0.16103	0.526944	0.173886	0.0313339	0.00699416	0.839608	0.0268582	0.0756746	0.196104	0.0745713	0.79376	-0.00167033	1	0.0771272	0.53264	-0.112047	-0.0640683	-0.110136	-0.0409623	-0.133553	0.480675	-0.22551	-0.166624	-0.0461151	-0.157812	0.0247804	0.00156817
ANPEP act	0.584232	0.683617	0.363765	0.264106	0.644431	-0.531894	-0.478188	0.269882	0.42657	0.59062	0.53659	-0.434601	-0.382455	-0.513943	0.586072	-0.182249	0.605997	0.686977	0.203821	0.425589	0.454744	0.420272	0.191538	0.57572	0.306646	0.322265	0.322977	0.119241	0.309062	0.0771272	1	-0.0842594	0.184686	0.218771	0.270556	0.318373	-0.325628	0.327144	-0.335229	-0.375348	0.307373	-0.241124	0.709054	0.570115
JAM3 act	-0.189955	-0.248014	-0.145971	0.17487	-0.16618	0.078416	0.0539976	0.369476	-0.208741	-0.111573	-0.149668	0.00861164	-0.00609479	0.0938663	-0.112101	0.278758	-0.149767	-0.0865102	0.25243	-0.0533061	-0.230022	-0.186702	0.424205	-0.110385	-0.00485492	0.1727	-0.0923842	0.391019	-0.10679	0.53264	-0.0842594	1	-0.14749	-0.155504	-0.144666	-0.191052	-0.0165011	-0.0513161	-0.0165565	0.0279069	-0.188589	0.0805983	-0.182238	-0.207354
IL1B act	0.143258	0.363609	0.0408664	-0.0467688	0.249703	-0.212643	-0.178981	0.0304052	0.195493	0.505984	0.633382	-0.180409	-0.158551	-0.13674	0.256919	-0.187	0.312708	0.224434	0.0738268	0.272665	0.106228	0.219445	-0.0666766	0.405688	0.0209931	0.140061	-0.0580781	-0.0933329	0.262434	-0.112047	0.184686	-0.14749	1	0.569457	0.650949	-0.0105045	-0.219772	0.00372524	-0.100171	-0.119188	0.0175074	-0.0673682	0.423247	0.515476
IL8 act	0.0498993	0.339093	-0.0514687	-0.000922363	0.259011	-0.0672723	-0.0379483	0.0847237	-0.000274445	0.414134	0.345813	-0.0715454	-0.0745365	-0.0317553	0.0760319	-0.126737	0.271511	0.126715	0.0919107	0.172227	0.217831	0.0134167	0.00991364	0.294708	0.190636	0.0351641	-0.210185	0.0464677	0.00611194	-0.0640683	0.218771	-0.155504	0.569457	1	0.771393	-0.0538314	-0.0543536	0.0952183	0.0669403	-0.164579	-0.0156758	0.0734961	0.420496	0.273442
PTGS2 act	0.141219	0.433281	0.0451225	0.0065709	0.325592	-0.124308	-0.136528	0.0315755	0.127782	0.567846	0.433127	-0.171998	-0.161023	-0.162144	0.1644	-0.231558	0.306016	0.168668	0.17581	0.201186	0.319035	0.0850964	-0.0184233	0.4588	0.243166	0.00235397	-0.172199	0.0436337	0.0753123	-0.110136	0.270556	-0.144666	0.650949	0.771393	1	-0.0216499	-0.156304	0.115392	0.00161195	-0.219099	0.0769482	0.0119274	0.58612	0.373796
E2F8 act	0.490632	0.249377	0.680053	0.252937	0.431334	-0.467797	-0.492363	0.165169	0.693469	0.147602	0.205663	-0.49751	-0.490522	-0.53128	0.557201	-0.425777	0.109822	0.486874	0.176041	0.227715	0.634567	0.62794	0.0284532	0.189312	0.257311	0.0648422	0.684346	0.0903148	0.424022	-0.0409623	0.318373	-0.191052	-0.0105045	-0.0538314	-0.0216499	1	-0.433509	0.179806	-0.252072	-0.435768	0.871002	-0.211297	0.316052	0.389004
FMNL3 act	-0.475934	-0.402152	-0.564175	-0.397763	-0.417673	0.703487	0.723252	-0.229741	-0.687284	-0.376979	-0.435894	0.772869	0.733614	0.585165	-0.560416	0.238743	-0.180088	-0.53721	-0.364407	-0.323427	-0.482829	-0.53578	-0.208584	-0.42449	-0.260201	-0.389537	-0.52462	-0.159093	-0.561601	-0.133553	-0.325628	-0.0165011	-0.219772	-0.0543536	-0.156304	-0.433509	1	-0.0966103	0.661006	0.263338	-0.4139	0.562404	-0.561219	-0.531157
MEG3 inh	0.372211	0.433953	0.182224	0.620947	0.460327	-0.44587	-0.444071	0.612969	0.189477	0.266393	0.215796	-0.354319	-0.30892	-0.490097	0.383163	-0.296888	0.363402	0.399686	0.386877	0.309534	0.317627	0.259624	0.548909	0.223413	0.213477	0.118145	0.158795	0.575859	0.174733	0.480675	0.327144	-0.0513161	0.00372524	0.0952183	0.115392	0.179806	-0.0966103	1	-0.250868	-0.409593	0.206673	-0.253325	0.379811	0.271619
RORA act	-0.452496	-0.386211	-0.412429	-0.420472	-0.353726	0.765879	0.727102	-0.283893	-0.515259	-0.226797	-0.300455	0.573994	0.489592	0.565858	-0.37904	0.0317654	-0.323338	-0.529854	-0.292481	-0.341409	-0.398584	-0.419326	-0.309704	-0.295675	-0.0909282	-0.336281	-0.572276	-0.161805	-0.36058	-0.22551	-0.335229	-0.0165565	-0.100171	0.0669403	0.00161195	-0.252072	0.661006	-0.250868	1	0.0550215	-0.209652	0.704988	-0.460827	-0.427156
SERPINF1 inh	-0.408511	-0.47997	-0.338727	-0.341363	-0.605122	0.380782	0.444783	-0.383817	-0.422094	-0.448042	-0.407356	0.496402	0.541785	0.541124	-0.582899	0.49069	-0.287638	-0.476239	-0.328386	-0.332667	-0.366006	-0.466719	-0.13009	-0.421233	-0.425941	-0.170733	-0.15532	-0.288568	-0.341907	-0.166624	-0.375348	0.0279069	-0.119188	-0.164579	-0.219099	-0.435768	0.263338	-0.409593	0.0550215	1	-0.466982	0.071913	-0.448056	-0.465323
BRCA1 act	0.478693	0.219691	0.683481	0.297622	0.486632	-0.436425	-0.454571	0.213792	0.704344	0.215083	0.229016	-0.535656	-0.518366	-0.546552	0.616358	-0.401827	0.0685078	0.473102	0.254133	0.219813	0.661473	0.629925	0.0431534	0.30234	0.410891	0.140269	0.585302	0.210802	0.500659	-0.0461151	0.307373	-0.188589	0.0175074	-0.0156758	0.0769482	0.871002	-0.4139	0.206673	-0.209652	-0.466982	1	-0.177432	0.352998	0.397795
PTPRM inh	-0.348522	-0.312895	-0.348943	-0.36579	-0.258125	0.643455	0.68828	-0.214716	-0.422209	-0.133269	-0.191205	0.530076	0.513543	0.482761	-0.290301	0.0236483	-0.3112	-0.427096	-0.222023	-0.228369	-0.354377	-0.292248	-0.220805	-0.20677	-0.0712567	-0.209171	-0.533794	-0.104981	-0.295886	-0.157812	-0.241124	0.0805983	-0.0673682	0.0734961	0.0119274	-0.211297	0.562404	-0.253325	0.704988	0.071913	-0.177432	1	-0.368752	-0.292501
C5AR1 act	0.606459	0.802539	0.435314	0.347276	0.777113	-0.638698	-0.618611	0.297288	0.540023	0.727168	0.693309	-0.616673	-0.558948	-0.597384	0.621328	-0.321123	0.572951	0.724877	0.317848	0.520815	0.559194	0.471887	0.168415	0.704748	0.407682	0.361971	0.303235	0.135503	0.453883	0.0247804	0.709054	-0.182238	0.423247	0.420496	0.58612	0.316052	-0.561219	0.379811	-0.460827	-0.448056	0.352998	-0.368752	1	0.705839
LRG1 act	0.722177	0.80385	0.529022	0.275495	0.683633	-0.583118	-0.57206	0.281317	0.730609	0.784754	0.83576	-0.545507	-0.49155	-0.492958	0.80523	-0.538361	0.565545	0.704229	0.274367	0.707867	0.502027	0.783131	0.0868678	0.823505	0.291307	0.300617	0.379819	0.0363868	0.551396	0.00156817	0.570115	-0.207354	0.515476	0.273442	0.373796	0.389004	-0.531157	0.271619	-0.427156	-0.465323	0.397795	-0.292501	0.705839	1
